# Supplementary material for: Methyl 4-[(pyrimidin-2-yl)carbamo­yl]benzoate
Source: Acta Crystallogr Sect E Struct Rep Online. 2011 Jun 30;67(Pt 7):o1858. doi: 10.1107/S1600536811025190 (PMC3151977; doi:10.1107/S1600536811025190)
Supplement: Supplementary file 2 [file e-67-o1858-Isup2.hkl]

# 
# h,k,l, Fc-squared, Fo-squared, sigma(Fo-squared) and status flag 
# 
data_I
_shelx_title ' cycu0790 in P-1' 
_shelx_refln_list_code          4 
_shelx_F_calc_maximum      116.58 
_exptl_crystal_F_000       268.00 
_reflns_d_resolution_high  0.8411 
 
loop_ 
 _symmetry_equiv_pos_as_xyz 
 'x, y, z' 
 '-x, -y, -z' 
 
_cell_length_a     5.7387 
_cell_length_b     7.9037 
_cell_length_c    13.6496 
_cell_angle_alpha  80.793 
_cell_angle_beta   79.997 
_cell_angle_gamma  77.426 
 
_shelx_F_squared_multiplier     1.000 
 
loop_ 
 _refln_index_h 
 _refln_index_k 
 _refln_index_l 
 _refln_F_squared_calc 
 _refln_F_squared_meas 
 _refln_F_squared_sigma 
 _refln_observed_status 
   1   0   0     1511.92     1463.10      9.58 o 
   2   0   0       28.27       17.26      1.05 o 
   3   0   0      119.40      124.49      4.05 o 
   4   0   0       19.34       15.58      1.65 o 
   5   0   0        5.34        6.84      1.48 o 
   6   0   0        4.38        2.66      1.36 o 
  -6   1   0        3.43        2.95      2.02 o 
  -5   1   0       13.39       14.26      1.67 o 
  -4   1   0       64.63       63.71      2.08 o 
  -3   1   0      148.44      152.68      4.79 o 
  -2   1   0      266.38      251.64      8.12 o 
  -1   1   0      903.04      862.54      8.59 o 
   0   1   0      571.27      534.64     13.69 o 
   1   1   0     1295.77     1246.15      9.47 o 
   2   1   0       20.72       19.92      1.03 o 
   3   1   0       45.96       48.11      1.75 o 
   4   1   0        7.87        7.25      1.42 o 
   5   1   0        2.39       -0.84      1.44 o 
   6   1   0       15.82       10.84      1.59 o 
  -6   2   0        0.24       -0.93      1.94 o 
  -5   2   0        6.44        6.06      1.46 o 
  -4   2   0       19.95       12.55      1.71 o 
  -3   2   0       48.16       47.26      1.75 o 
  -2   2   0      309.89      315.07      9.45 o 
  -1   2   0        6.90        8.54      0.63 o 
   0   2   0      173.12      170.28     10.92 o 
   1   2   0        0.17       -0.05      0.73 o 
   2   2   0     1344.00     1317.46     16.69 o 
   3   2   0       81.49       91.39      3.10 o 
   5   2   0        3.59        4.66      1.46 o 
   6   2   0        3.43        3.94      1.34 o 
  -5   3   0        2.54        1.67      1.44 o 
  -4   3   0       59.39       68.44      2.25 o 
  -3   3   0       62.57       61.52      2.04 o 
  -2   3   0       10.00       11.93      1.22 o 
  -1   3   0       90.48       97.67      4.04 o 
   0   3   0        0.06        0.30      0.54 o 
   1   3   0      129.48      121.14     10.00 o 
   2   3   0      120.01      104.75      3.16 o 
   3   3   0      304.79      309.78      8.57 o 
   4   3   0       19.69       17.25      1.61 o 
   5   3   0       73.03       72.55      2.29 o 
   6   3   0       13.02        9.42      1.44 o 
  -5   4   0        0.57       -0.58      1.92 o 
  -4   4   0      132.50      134.84      4.87 o 
  -3   4   0       88.83       92.00      2.56 o 
  -2   4   0       98.66       94.34      3.20 o 
  -1   4   0      413.59      427.37     29.12 o 
   0   4   0       14.36       11.08      0.81 o 
   1   4   0       20.34       19.83      1.23 o 
   2   4   0       75.37       65.65      2.54 o 
   3   4   0        6.30        8.88      1.24 o 
   4   4   0        0.63       -0.45      1.38 o 
   5   4   0       53.81       54.58      2.02 o 
   6   4   0        0.91        1.40      1.75 o 
  -4   5   0        0.21        0.35      1.38 o 
  -3   5   0       11.52       10.10      1.57 o 
  -2   5   0       11.23        7.91      1.48 o 
  -1   5   0      200.77      197.45      5.03 o 
   0   5   0        0.27       -0.78      0.78 o 
   1   5   0       19.04       14.69      0.97 o 
   2   5   0       24.25       25.97      1.55 o 
   3   5   0        0.41       -1.30      1.30 o 
   4   5   0       17.49       15.48      1.69 o 
   5   5   0        1.43        3.67      1.38 o 
   6   5   0       13.17        7.67      2.08 o 
  -3   6   0       19.50       20.53      1.73 o 
  -2   6   0        0.57        1.50      1.34 o 
  -1   6   0        3.83        2.78      1.01 o 
   0   6   0        0.05       -1.39      1.39 o 
   1   6   0        4.53        1.15      0.97 o 
   2   6   0      118.24      105.84      3.18 o 
   3   6   0       16.01       17.48      1.59 o 
   4   6   0        0.64        1.63      1.38 o 
   5   6   0        0.14       -1.30      1.30 o 
  -3   7   0        1.12       -2.25      2.25 o 
  -2   7   0        2.85        3.92      1.34 o 
  -1   7   0        9.49        8.02      1.03 o 
   0   7   0       66.50       66.91      2.25 o 
   1   7   0        1.20        0.68      1.49 o 
   2   7   0      116.47      114.44      4.77 o 
   3   7   0       51.39       46.27      1.98 o 
   4   7   0        0.06        0.41      1.28 o 
   5   7   0       69.28       70.56      3.15 o 
  -2   8   0       10.78       11.50      2.31 o 
  -1   8   0       51.94       59.20      9.04 o 
   0   8   0        8.60        7.62      1.01 o 
   1   8   0       54.77       55.29      1.88 o 
   2   8   0        0.07        1.63      1.28 o 
   3   8   0        8.71        8.43      1.38 o 
   4   8   0       14.36       18.78      2.27 o 
   0   9   0       11.35       13.49      4.02 o 
   1   9   0        0.08       -0.38      1.33 o 
   2   9   0        2.22        5.17      1.96 o 
  -2  -9   1       33.38       44.69      2.82 o 
  -1  -9   1       23.98       28.30      1.80 o 
   0  -9   1        0.03        2.67      2.85 o 
  -4  -8   1        0.05        4.06      1.92 o 
  -3  -8   1        3.15        4.00      1.94 o 
  -2  -8   1       24.43       26.78      1.71 o 
  -1  -8   1       79.10       81.78      2.03 o 
   0  -8   1       12.93       16.37      3.25 o 
   1  -8   1        1.13        3.76      1.37 o 
   2  -8   1        2.81        6.04      2.06 o 
  -5  -7   1       14.28       18.01      2.43 o 
  -4  -7   1       58.85       65.73      2.06 o 
  -3  -7   1        2.28        2.99      1.40 o 
  -2  -7   1       32.46       31.29      1.83 o 
  -1  -7   1        9.98        9.71      1.08 o 
   0  -7   1      114.63      122.88      3.39 o 
   1  -7   1       24.46       25.95      1.25 o 
   2  -7   1        3.25        2.58      1.34 o 
   3  -7   1        0.81        0.56      2.04 o 
  -5  -6   1       20.98       21.21      1.57 o 
  -4  -6   1       81.70       88.08      2.54 o 
  -3  -6   1        7.10        5.54      1.48 o 
  -2  -6   1       26.94       25.27      1.73 o 
  -1  -6   1       14.74       12.65      1.07 o 
   0  -6   1        0.34        0.41      0.94 o 
   1  -6   1       12.69       12.73      2.11 o 
   2  -6   1        2.07       -0.06      1.34 o 
   3  -6   1        2.91        1.05      1.42 o 
   4  -6   1        3.24        1.09      2.18 o 
  -6  -5   1       12.27       13.33      2.25 o 
  -5  -5   1      113.19      119.52      4.06 o 
  -4  -5   1        1.84       -1.13      1.34 o 
  -3  -5   1       49.24       47.82      1.98 o 
  -2  -5   1      143.06      133.16      4.05 o 
  -1  -5   1       43.77       40.86      2.94 o 
   0  -5   1       93.11       99.57      7.01 o 
   1  -5   1        1.75        1.44      0.91 o 
   2  -5   1       13.16       15.11      1.57 o 
   3  -5   1       36.90       38.12      1.98 o 
   4  -5   1        0.30        0.99      1.36 o 
  -6  -4   1        0.07       -1.69      1.69 o 
  -5  -4   1       45.69       43.32      1.90 o 
  -4  -4   1       37.96       35.27      1.83 o 
  -3  -4   1       46.68       43.08      1.75 o 
  -2  -4   1      166.79      152.71      6.78 o 
  -1  -4   1       56.68       61.20      2.30 o 
   0  -4   1        1.00        0.73      0.89 o 
   1  -4   1       19.28       18.68      1.09 o 
   2  -4   1       50.01       59.35      1.94 o 
   3  -4   1        8.97        8.41      1.61 o 
   4  -4   1       84.88       82.89      2.54 o 
   5  -4   1        5.21        4.76      2.12 o 
  -6  -3   1        0.16        0.64      1.15 o 
  -5  -3   1       10.66        9.87      1.59 o 
  -4  -3   1       13.91       15.56      1.50 o 
  -3  -3   1       70.82       74.41      2.58 o 
  -2  -3   1        0.00        0.66      0.95 o 
  -1  -3   1      136.70      129.80      5.79 o 
   0  -3   1        8.82        6.08      0.61 o 
   1  -3   1        0.66        1.73      0.68 o 
   2  -3   1        0.49        0.52      1.01 o 
   3  -3   1       22.19       22.53      1.63 o 
   4  -3   1        1.47        2.08      1.46 o 
   5  -3   1       10.18        7.21      1.57 o 
  -6  -2   1        2.54        2.89      1.20 o 
  -5  -2   1        0.01       -0.56      1.34 o 
  -4  -2   1      140.85      149.64      4.19 o 
  -3  -2   1        2.44        0.00      1.05 o 
  -2  -2   1       53.78       53.52      1.82 o 
  -1  -2   1      682.59      657.66     34.06 o 
   0  -2   1      374.97      333.12      9.76 o 
   1  -2   1        1.04        3.97      1.11 o 
   2  -2   1       95.23       86.99      3.01 o 
   3  -2   1       19.01       14.76      1.44 o 
   4  -2   1       90.20       80.66      2.54 o 
   5  -2   1       15.89       18.34      1.67 o 
   6  -2   1       20.74       26.38      2.64 o 
  -6  -1   1       13.44       12.68      1.40 o 
  -4  -1   1       21.04       22.72      1.53 o 
  -3  -1   1     1049.17     1195.15     16.55 o 
  -2  -1   1      140.84      122.64      4.09 o 
  -1  -1   1      240.89      226.18     10.33 o 
   0  -1   1       25.70       19.10      0.54 o 
   1  -1   1      493.58      469.59     17.73 o 
   2  -1   1       84.45       84.52      2.99 o 
   3  -1   1        9.34       13.03      1.26 o 
   4  -1   1       48.97       46.74      1.96 o 
   5  -1   1        0.24        2.68      1.38 o 
   6  -1   1       12.87        8.14      2.21 o 
  -6   0   1       44.62       38.43      2.68 o 
  -5   0   1        1.89        3.85      1.46 o 
  -4   0   1        2.49       -1.30      1.30 o 
  -3   0   1      417.93      471.68     11.20 o 
  -2   0   1     1289.81     1250.28     16.04 o 
  -1   0   1        4.87        3.19      0.47 o 
   1   0   1     1055.20     1056.74      9.88 o 
   2   0   1      451.23      428.41      9.88 o 
   3   0   1       30.28       29.57      1.38 o 
   4   0   1       13.15       14.76      1.55 o 
   5   0   1       16.28       15.27      1.63 o 
   6   0   1        4.72        4.74      1.34 o 
  -6   1   1        1.98        1.69      1.73 o 
  -5   1   1        3.18        2.68      1.44 o 
  -4   1   1        0.40        0.93      1.36 o 
  -3   1   1        0.40        0.45      1.09 o 
  -2   1   1      584.23      567.12     11.76 o 
  -1   1   1     4269.51     4304.69     77.18 o 
   0   1   1       33.78       35.60      0.83 o 
   1   1   1     2074.16     2050.25     16.01 o 
   2   1   1        7.22        5.67      0.87 o 
   3   1   1       36.53       27.88      1.38 o 
   4   1   1       42.25       42.50      1.86 o 
   5   1   1       60.76       64.50      2.21 o 
   6   1   1        7.80        4.12      1.42 o 
  -6   2   1        1.82        2.66      1.85 o 
  -5   2   1        0.04       -0.14      1.34 o 
  -4   2   1       31.30       26.49      1.92 o 
  -3   2   1       28.66       25.32      1.67 o 
  -2   2   1      225.60      234.53      8.38 o 
  -1   2   1      378.31      337.73      6.38 o 
   0   2   1      932.02      845.61     21.49 o 
   1   2   1       19.21       30.57      1.76 o 
   2   2   1      222.53      243.95      7.89 o 
   3   2   1      422.14      445.72     10.46 o 
   4   2   1        2.42        2.66      1.32 o 
   5   2   1        0.37        2.39      1.44 o 
   6   2   1      100.28      100.61      3.77 o 
  -5   3   1        1.23        2.29      1.36 o 
  -4   3   1        8.58       11.48      1.53 o 
  -3   3   1       26.32       24.68      1.77 o 
  -2   3   1       75.91       76.42      2.50 o 
  -1   3   1      238.54      223.19      5.72 o 
   0   3   1      405.51      387.48      6.81 o 
   1   3   1      522.36      563.52      7.99 o 
   2   3   1       46.64       37.06      1.92 o 
   3   3   1      634.74      657.60     12.25 o 
   4   3   1        7.17        5.81      1.42 o 
   5   3   1       16.15       13.91      1.63 o 
   6   3   1       13.40        9.23      1.48 o 
  -5   4   1        1.51        1.83      2.06 o 
  -4   4   1       22.15       20.20      1.73 o 
  -3   4   1      189.53      197.03      6.71 o 
  -2   4   1        4.73        3.48      1.32 o 
  -1   4   1       46.00       36.22      1.96 o 
   0   4   1      306.65      292.17     16.42 o 
   1   4   1      408.22      417.33     10.72 o 
   2   4   1      115.20      130.21      3.94 o 
   3   4   1        3.12        0.78      1.13 o 
   4   4   1        6.35       10.22      1.48 o 
   5   4   1        0.79        1.07      1.38 o 
   6   4   1        5.79        6.06      1.30 o 
  -4   5   1        0.32        2.10      1.36 o 
  -3   5   1       12.02        4.78      1.63 o 
  -2   5   1        2.61        2.56      1.38 o 
  -1   5   1        3.23        4.64      0.92 o 
   0   5   1       38.42       42.43      1.16 o 
   1   5   1        4.05        4.24      0.81 o 
   2   5   1        3.97        1.92      1.17 o 
   3   5   1        3.46        5.26      1.34 o 
   4   5   1       25.46       23.77      1.73 o 
   5   5   1        1.27        1.38      1.38 o 
   6   5   1        2.15       -0.47      1.85 o 
  -4   6   1       13.33        9.85      2.31 o 
  -3   6   1       16.68       14.84      1.71 o 
  -2   6   1        1.09       -0.87      1.36 o 
  -1   6   1       18.71       17.89      2.10 o 
   0   6   1       42.16       46.90      4.09 o 
   1   6   1        1.03       -0.51      0.90 o 
   2   6   1        7.54        7.96      1.42 o 
   3   6   1       55.26       62.73      2.10 o 
   4   6   1        3.61        3.73      1.36 o 
   5   6   1       65.96       67.16      2.06 o 
  -3   7   1        2.02        5.50      2.21 o 
  -2   7   1        0.01        0.76      1.30 o 
  -1   7   1        0.12        0.80      1.25 o 
   0   7   1        0.19        0.39      1.93 o 
   1   7   1        2.44        1.18      0.94 o 
   2   7   1       15.21       13.38      1.53 o 
   3   7   1      119.85      108.54      4.75 o 
   4   7   1        2.91        1.46      1.36 o 
   5   7   1       54.25       51.42      2.99 o 
  -2   8   1        1.43        2.08      2.02 o 
  -1   8   1       26.92       27.23      1.39 o 
   0   8   1        1.26       -0.06      1.07 o 
   1   8   1        3.69        2.01      2.02 o 
   2   8   1        3.74        4.93      1.36 o 
   3   8   1       13.53       13.52      1.48 o 
   4   8   1       11.23       11.62      2.10 o 
   0   9   1       22.00       19.42      3.59 o 
   1   9   1        0.01        0.63      2.06 o 
   2   9   1        0.18        5.46      1.90 o 
   3   9   1        0.10        1.71      1.96 o 
  -1  -9   2       59.18       60.71      2.81 o 
  -4  -8   2        0.06        0.80      2.04 o 
  -3  -8   2        0.84        0.64      1.96 o 
  -2  -8   2        1.36        3.15      1.28 o 
  -1  -8   2        5.11        5.77      1.42 o 
   0  -8   2        0.66        0.15      0.89 o 
   1  -8   2        0.09        0.96      1.33 o 
  -4  -7   2        0.28       -0.95      1.22 o 
  -3  -7   2        2.93        4.02      1.40 o 
  -2  -7   2       43.33       43.54      1.88 o 
  -1  -7   2       45.68       49.85      1.55 o 
   0  -7   2      101.27      105.61      5.38 o 
   1  -7   2        1.32        2.64      0.96 o 
   2  -7   2        0.02        0.29      1.32 o 
   3  -7   2        0.19        0.00      2.23 o 
  -5  -6   2       21.32       24.36      2.37 o 
  -4  -6   2       45.42       50.47      1.98 o 
  -3  -6   2       49.68       53.34      2.06 o 
  -2  -6   2       37.40       36.49      1.83 o 
  -1  -6   2      187.67      186.41     10.82 o 
   0  -6   2      111.10      111.10      4.90 o 
   1  -6   2       15.06       14.80      2.44 o 
   2  -6   2        0.06       -0.39      1.30 o 
   3  -6   2       11.88       13.29      1.59 o 
   4  -6   2        1.12       -0.08      2.12 o 
  -5  -5   2       98.73      111.28      3.98 o 
  -4  -5   2      123.72      135.13      5.01 o 
  -3  -5   2       57.08       58.98      2.12 o 
  -2  -5   2      116.84      119.78      3.57 o 
  -1  -5   2       24.96       24.95      1.20 o 
   0  -5   2        5.88        3.86      0.87 o 
   1  -5   2       30.55       34.48      2.54 o 
   2  -5   2       30.24       28.80      1.79 o 
   3  -5   2        0.08       -0.66      1.38 o 
   4  -5   2        7.29        7.32      1.57 o 
  -6  -4   2        0.00       -1.46      1.79 o 
  -5  -4   2        0.91        1.50      1.36 o 
  -4  -4   2       12.34       13.31      1.57 o 
  -3  -4   2        0.39       -0.02      1.26 o 
  -2  -4   2      288.81      277.91      8.28 o 
  -1  -4   2      375.97      396.14     21.94 o 
   0  -4   2       72.05       74.69      1.76 o 
   1  -4   2      251.05      258.18     17.09 o 
   2  -4   2       67.91       68.95      2.48 o 
   3  -4   2       29.54       28.14      1.96 o 
   4  -4   2        0.76        0.91      1.36 o 
   5  -4   2        1.52        3.05      2.00 o 
  -6  -3   2        0.24       -0.19      1.65 o 
  -5  -3   2        3.87        3.81      1.42 o 
  -4  -3   2        0.29        1.65      1.34 o 
  -3  -3   2        0.66       -0.54      1.15 o 
  -2  -3   2      280.32      278.68      9.28 o 
  -1  -3   2        0.04        1.82      0.63 o 
   0  -3   2      144.65      135.84      4.06 o 
   1  -3   2      847.39      911.20     21.29 o 
   2  -3   2       49.27       47.43      1.61 o 
   3  -3   2       21.82       23.00      1.63 o 
   4  -3   2       14.21       15.33      1.65 o 
   5  -3   2        2.20        2.10      1.40 o 
  -6  -2   2        1.43        1.79      1.69 o 
  -5  -2   2       21.45       23.93      1.69 o 
  -4  -2   2       12.38       12.98      1.50 o 
  -3  -2   2        6.54        5.19      1.22 o 
  -2  -2   2       11.87       11.58      1.01 o 
  -1  -2   2      120.25      123.80      8.05 o 
   0  -2   2      500.73      475.88     18.04 o 
   1  -2   2      936.25      922.33     10.13 o 
   2  -2   2      174.55      191.33      7.40 o 
   3  -2   2       15.94       13.48      1.48 o 
   4  -2   2      487.90      521.39      9.86 o 
   5  -2   2       83.31       79.77      2.43 o 
   6  -2   2        0.04       -1.94      1.94 o 
  -6  -1   2        0.28        0.39      1.67 o 
  -5  -1   2       45.81       36.35      1.94 o 
  -4  -1   2        4.81        4.29      1.38 o 
  -3  -1   2      152.96      144.88      4.48 o 
  -2  -1   2        0.60        0.91      0.80 o 
  -1  -1   2      233.30      236.96     24.49 o 
   0  -1   2      999.97      962.99     31.43 o 
   1  -1   2      480.95      437.77     15.24 o 
   2  -1   2        0.31        1.81      0.80 o 
   3  -1   2      254.07      274.09      8.46 o 
   4  -1   2      126.26      135.60      4.09 o 
   5  -1   2        0.20       -1.09      1.38 o 
   6  -1   2        4.46       -0.23      2.02 o 
  -6   0   2        0.75       -0.43      1.71 o 
  -5   0   2       54.19       56.72      2.12 o 
  -4   0   2        5.79        3.42      1.40 o 
  -3   0   2        0.18        1.46      1.09 o 
  -2   0   2       33.94       37.31      1.77 o 
  -1   0   2       51.61       55.17      1.32 o 
   0   0   2      763.72      780.82      8.93 o 
   1   0   2     2333.17     2308.16     13.23 o 
   2   0   2     1174.15     1143.15     15.52 o 
   3   0   2        0.45        3.21      1.07 o 
   4   0   2       45.25       47.59      1.84 o 
   5   0   2        2.36        3.98      1.44 o 
   6   0   2        2.23        2.97      1.34 o 
  -6   1   2        1.44       -0.33      1.77 o 
  -5   1   2        1.32        1.98      1.38 o 
  -4   1   2        0.03       -0.27      1.38 o 
  -3   1   2      154.69      186.05      7.46 o 
  -2   1   2        0.44        0.56      0.89 o 
  -1   1   2     6012.82     6151.84    158.64 o 
   0   1   2      409.58      380.77      5.19 o 
   1   1   2      863.18      779.42      7.96 o 
   2   1   2        2.22        1.65      0.76 o 
   3   1   2      140.89      140.59      4.32 o 
   4   1   2        9.52        6.80      1.38 o 
   5   1   2       15.43       16.32      1.73 o 
   6   1   2       15.25        7.96      1.57 o 
  -6   2   2        1.05        1.40      1.90 o 
  -5   2   2        3.76        2.70      1.42 o 
  -4   2   2        0.88        1.01      1.48 o 
  -3   2   2       35.91       29.07      1.67 o 
  -2   2   2       48.74       50.68      1.53 o 
  -1   2   2       42.69       44.57      0.95 o 
   0   2   2    13591.61    13879.85    246.52 o 
   1   2   2     3859.73     3803.70     22.90 o 
   2   2   2      303.82      281.00      8.73 o 
   3   2   2      177.13      165.61      7.67 o 
   4   2   2       72.80       80.03      2.37 o 
   5   2   2        8.58        9.44      1.59 o 
   6   2   2       57.74       62.37      2.14 o 
  -5   3   2        0.47       -0.45      1.28 o 
  -4   3   2       18.18       16.92      1.67 o 
  -3   3   2        8.00        7.93      1.53 o 
  -2   3   2       18.96       19.67      1.36 o 
  -1   3   2        0.62        0.81      0.67 o 
   0   3   2      892.89      809.48     17.42 o 
   1   3   2      605.33      603.19      9.03 o 
   2   3   2        2.87        4.47      0.99 o 
   3   3   2        0.41        1.75      1.03 o 
   4   3   2      163.94      187.99      6.79 o 
   5   3   2       17.17       17.11      1.67 o 
   6   3   2       11.44        6.80      1.46 o 
  -5   4   2        9.07        4.16      2.27 o 
  -4   4   2        0.05        1.40      1.36 o 
  -3   4   2       46.76       44.43      2.12 o 
  -2   4   2        1.03       -0.33      1.28 o 
  -1   4   2      310.88      285.44      6.05 o 
   0   4   2       16.81       18.46      0.86 o 
   1   4   2       35.27       39.90      3.20 o 
   2   4   2      252.53      248.15      8.15 o 
   3   4   2       10.00       13.13      1.34 o 
   4   4   2       25.89       22.92      1.67 o 
   5   4   2        1.40       -0.41      1.36 o 
   6   4   2        5.48        5.30      1.28 o 
  -4   5   2       15.41       15.29      1.57 o 
  -3   5   2       49.64       57.54      2.23 o 
  -2   5   2        4.83        4.68      1.44 o 
  -1   5   2        1.96        0.85      0.86 o 
   0   5   2       10.56       10.78      1.96 o 
   1   5   2       21.09       17.81      1.64 o 
   2   5   2       31.31       31.93      1.59 o 
   3   5   2       39.45       38.31      1.79 o 
   4   5   2       20.27       15.83      1.71 o 
   5   5   2       35.15       29.48      1.81 o 
   6   5   2        6.05        3.17      1.98 o 
  -4   6   2        8.31       -1.13      2.27 o 
  -3   6   2       47.68       48.57      2.21 o 
  -2   6   2        6.84        7.63      1.48 o 
  -1   6   2       46.25       52.84      1.44 o 
   0   6   2       55.11       56.03      1.47 o 
   1   6   2        2.13        4.16      0.93 o 
   2   6   2       56.16       58.87      2.00 o 
   3   6   2       56.08       51.90      1.98 o 
   4   6   2        7.97        6.33      1.46 o 
   5   6   2       49.99       51.83      1.96 o 
   6   6   2        0.00        2.47      1.88 o 
  -3   7   2        1.66        0.25      2.10 o 
  -2   7   2        1.20        0.16      1.34 o 
  -1   7   2        2.03        0.13      0.95 o 
   0   7   2        4.20        4.21      0.96 o 
   1   7   2        3.90        4.23      1.46 o 
   2   7   2        3.74        1.79      1.38 o 
   3   7   2        0.16       -0.19      1.32 o 
   4   7   2       22.73       20.18      1.67 o 
   5   7   2        5.29        4.60      2.02 o 
  -2   8   2        5.00        1.36      2.02 o 
  -1   8   2       13.82       13.46      3.86 o 
   0   8   2        1.41       -0.68      0.91 o 
   1   8   2        0.64        1.58      0.90 o 
   2   8   2       47.97       49.29      1.90 o 
   3   8   2       27.46       27.70      1.67 o 
   4   8   2        0.07        1.77      1.94 o 
   0   9   2       11.66       12.64      3.86 o 
   1   9   2        0.82        0.03      2.06 o 
   2   9   2       22.26       14.18      2.39 o 
   3   9   2        2.25        1.09      1.96 o 
  -3  -8   3       22.61       28.59      2.62 o 
  -2  -8   3        0.02        3.94      1.81 o 
  -1  -8   3        5.31        5.58      2.28 o 
   0  -8   3       31.93       30.95      1.75 o 
   1  -8   3        4.52        3.23      1.55 o 
  -4  -7   3        2.48       -1.24      1.96 o 
  -3  -7   3       22.39       23.04      1.71 o 
  -2  -7   3       48.34       46.49      1.98 o 
  -1  -7   3       10.18       11.72      1.06 o 
   0  -7   3       36.57       39.95      3.43 o 
   1  -7   3        1.72        2.15      0.95 o 
   2  -7   3       23.88       25.99      1.65 o 
   3  -7   3        0.79       -0.45      2.10 o 
  -5  -6   3        0.10        0.58      1.81 o 
  -4  -6   3        2.62        4.74      1.38 o 
  -3  -6   3      136.21      136.79      4.79 o 
  -2  -6   3       34.01       38.34      1.83 o 
  -1  -6   3      318.12      322.43     25.99 o 
   0  -6   3       18.44       21.57      1.20 o 
   1  -6   3        0.13       -0.90      1.62 o 
   2  -6   3       40.25       46.34      2.00 o 
   3  -6   3        4.60        6.18      1.42 o 
   4  -6   3        0.87       -0.66      2.25 o 
  -5  -5   3        2.82        3.17      1.32 o 
  -4  -5   3      227.40      237.35      5.84 o 
  -3  -5   3       10.18       11.23      1.59 o 
  -2  -5   3      212.25      204.80      6.88 o 
  -1  -5   3       30.86       28.58      1.57 o 
   0  -5   3       24.42       24.79      2.31 o 
   1  -5   3        0.00       -0.92      0.92 o 
   2  -5   3       50.06       50.89      2.08 o 
   3  -5   3        9.87       11.64      1.61 o 
   4  -5   3        0.29        2.18      1.34 o 
  -6  -4   3        6.08        8.59      2.04 o 
  -5  -4   3        4.68        2.84      1.38 o 
  -4  -4   3       95.28       99.43      2.83 o 
  -3  -4   3       16.33       15.15      1.53 o 
  -2  -4   3       81.58       73.51      2.74 o 
  -1  -4   3        2.53        3.82      1.59 o 
   0  -4   3       53.66       63.04      2.12 o 
   1  -4   3       31.46       37.71      1.15 o 
   2  -4   3       23.85       22.16      1.65 o 
   3  -4   3        4.38        1.48      1.55 o 
   4  -4   3        2.88        3.11      1.42 o 
   5  -4   3        1.61       -0.41      1.96 o 
  -6  -3   3       32.29       29.27      2.56 o 
  -5  -3   3       58.93       64.79      2.19 o 
  -4  -3   3       20.66       18.57      1.73 o 
  -3  -3   3        6.80        5.87      1.34 o 
  -2  -3   3      108.12      111.92      3.55 o 
  -1  -3   3      177.89      194.43      5.53 o 
   0  -3   3      702.16      702.74     28.81 o 
   1  -3   3        6.21        6.65      0.77 o 
   2  -3   3       60.38       69.78      2.58 o 
   3  -3   3       51.08       55.16      2.02 o 
   4  -3   3        1.69        2.25      1.42 o 
   5  -3   3        0.02        0.39      1.38 o 
  -6  -2   3        2.62        1.96      1.77 o 
  -5  -2   3       12.45       13.52      1.50 o 
  -4  -2   3      150.00      143.32      4.05 o 
  -3  -2   3       33.92       40.43      1.61 o 
  -2  -2   3       97.94      111.52      3.49 o 
  -1  -2   3      376.20      363.93      7.92 o 
   0  -2   3       92.25       97.26      2.32 o 
   1  -2   3        9.47        9.41      0.93 o 
   2  -2   3      354.39      356.46      9.72 o 
   3  -2   3        4.95        4.80      1.34 o 
   4  -2   3       73.27       71.03      2.45 o 
   5  -2   3       92.74       92.63      2.76 o 
   6  -2   3        3.76        3.59      2.10 o 
  -6  -1   3        1.49        0.66      1.73 o 
  -5  -1   3       40.72       37.77      1.96 o 
  -4  -1   3       32.93       32.94      1.79 o 
  -3  -1   3      137.34      150.36      4.19 o 
  -2  -1   3        0.19        0.76      0.87 o 
  -1  -1   3      467.07      429.89     21.43 o 
   0  -1   3      248.39      226.97      5.06 o 
   1  -1   3      132.98      121.89      4.16 o 
   2  -1   3       26.70       27.24      1.20 o 
   3  -1   3      150.05      151.12      4.48 o 
   4  -1   3       56.55       58.38      2.08 o 
   5  -1   3       58.76       65.20      2.19 o 
   6  -1   3        0.21        0.19      1.98 o 
  -6   0   3        0.02       -1.61      1.61 o 
  -5   0   3        0.74        1.83      1.38 o 
  -4   0   3       60.24       68.59      2.21 o 
  -3   0   3        8.20        6.99      1.22 o 
  -2   0   3      314.39      299.15      8.75 o 
  -1   0   3      161.67      165.09      4.46 o 
   0   0   3        4.24        0.13      1.58 o 
   1   0   3       88.84       66.67     17.92 o 
   2   0   3       97.18       82.20      2.50 o 
   3   0   3      302.41      299.86      9.30 o 
   4   0   3       56.47       53.49      1.96 o 
   5   0   3        9.86       13.05      1.55 o 
   6   0   3        5.17        5.48      1.40 o 
  -6   1   3        7.26        3.63      1.90 o 
  -5   1   3        8.64        6.00      1.46 o 
  -4   1   3        6.04        6.62      1.57 o 
  -3   1   3       36.50       32.45      1.75 o 
  -2   1   3      373.10      394.84      9.96 o 
  -1   1   3     3456.33     3523.63     38.32 o 
   0   1   3        5.83        4.04      1.06 o 
   1   1   3      690.05      709.78      8.09 o 
   2   1   3       60.92       60.98      2.25 o 
   3   1   3       39.57       34.23      1.48 o 
   4   1   3       39.50       29.46      1.71 o 
   5   1   3       34.69       29.11      1.94 o 
   6   1   3        0.08        0.12      1.30 o 
  -5   2   3        0.30       -0.58      1.34 o 
  -4   2   3        6.70        7.21      1.57 o 
  -3   2   3      268.83      299.45      8.79 o 
  -2   2   3     1612.90     1712.32     19.45 o 
  -1   2   3       30.50       25.95      1.32 o 
   0   2   3       98.49       89.63      3.08 o 
   1   2   3     7144.21     7335.54     43.90 o 
   2   2   3        1.06        1.63      0.80 o 
   3   2   3       22.68       22.57      1.28 o 
   4   2   3      107.00      109.62      3.20 o 
   5   2   3       50.18       51.77      2.02 o 
   6   2   3       64.40       70.31      2.25 o 
  -5   3   3        0.04       -0.84      1.26 o 
  -4   3   3       14.70       13.11      1.61 o 
  -2   3   3      116.54      123.77      3.96 o 
  -1   3   3      184.66      165.51      5.42 o 
   0   3   3      130.88      133.38      4.25 o 
   1   3   3       35.83       27.38      3.19 o 
   2   3   3        0.70        2.35      0.95 o 
   3   3   3        2.20        0.49      1.05 o 
   4   3   3        0.15       -0.19      1.34 o 
   5   3   3       83.85       82.52      2.37 o 
   6   3   3        7.98        5.56      1.42 o 
  -5   4   3        0.58        4.60      2.08 o 
  -4   4   3        1.72        2.23      1.40 o 
  -2   4   3       11.22        8.12      1.44 o 
  -1   4   3        4.60        2.93      1.08 o 
   0   4   3      231.58      235.82      5.66 o 
   1   4   3      112.30      115.56      2.55 o 
   2   4   3      354.78      380.36      9.82 o 
   3   4   3      259.70      263.50      8.02 o 
   4   4   3        2.38        2.86      1.44 o 
   5   4   3        0.02        1.75      1.40 o 
   6   4   3       23.15       25.60      1.63 o 
  -4   5   3        0.06       -1.01      1.30 o 
  -3   5   3       16.33       16.94      1.69 o 
  -2   5   3       28.20       29.35      1.83 o 
  -1   5   3       31.39       31.44      3.23 o 
   0   5   3      131.87      146.38      9.81 o 
   1   5   3      103.17      112.76      3.61 o 
   2   5   3       67.70       63.92      2.23 o 
   3   5   3       13.93       16.94      1.57 o 
   4   5   3        0.00        0.82      1.44 o 
   5   5   3       27.71       27.06      1.77 o 
   6   5   3       27.05       24.12      2.47 o 
  -4   6   3        0.01        1.22      2.06 o 
  -3   6   3       85.71       96.54      2.62 o 
  -2   6   3       68.09       77.10      2.35 o 
  -1   6   3       19.58       14.80      3.55 o 
   0   6   3       59.89       58.85      2.53 o 
   1   6   3        1.73       -0.54      1.22 o 
   3   6   3        0.14       -1.36      1.36 o 
   4   6   3        3.46        4.33      1.42 o 
   5   6   3        0.48        2.12      1.32 o 
   6   6   3        2.49        0.41      1.96 o 
  -3   7   3        2.71        2.31      2.21 o 
  -1   7   3        0.14       -0.91      0.91 o 
   0   7   3       15.44       15.19      1.14 o 
   1   7   3       17.50       17.22      1.14 o 
   2   7   3        2.34        2.86      1.34 o 
   3   7   3        2.69        3.69      1.34 o 
   4   7   3       42.42       38.16      1.92 o 
   5   7   3        0.82        6.68      2.23 o 
  -2   8   3        0.50        4.35      2.02 o 
  -1   8   3        4.06        3.16      1.63 o 
   0   8   3       13.03       14.74      2.46 o 
   1   8   3        0.05       -0.55      1.33 o 
   2   8   3       10.45       11.66      1.48 o 
   3   8   3        5.94        7.85      1.38 o 
   4   8   3        0.19       -1.88      1.88 o 
   0   9   3        0.16        0.50      1.63 o 
   1   9   3        5.08        2.34      1.42 o 
   2   9   3        0.04       -1.75      1.90 o 
   3   9   3       43.09       37.46      2.80 o 
  -3  -8   4       17.35       19.35      2.51 o 
  -2  -8   4        2.19        2.29      1.83 o 
  -1  -8   4        2.24        1.42      1.33 o 
   0  -8   4        1.78        1.49      2.10 o 
   1  -8   4        0.62       -0.10      1.55 o 
  -4  -7   4        3.64        0.91      1.98 o 
  -3  -7   4       16.19       21.48      1.61 o 
  -2  -7   4        1.52       -1.28      1.28 o 
  -1  -7   4      218.56      245.69     11.86 o 
   0  -7   4      130.23      140.42      7.60 o 
   1  -7   4        1.42        0.80      0.92 o 
   2  -7   4       11.62       10.70      2.33 o 
  -5  -6   4        0.60        0.76      2.12 o 
  -4  -6   4        1.35        1.32      1.32 o 
  -3  -6   4       51.67       53.92      2.04 o 
  -2  -6   4        5.31        7.05      1.40 o 
  -1  -6   4       21.46       22.94      3.57 o 
   0  -6   4        3.05        4.32      2.19 o 
   1  -6   4        1.81        3.23      1.11 o 
   2  -6   4       12.66       13.13      1.59 o 
   3  -6   4       14.73       11.29      1.59 o 
  -5  -5   4        0.39        0.04      2.06 o 
  -4  -5   4        4.59        1.83      1.38 o 
  -3  -5   4       61.19       63.04      2.14 o 
  -2  -5   4       24.55       19.83      1.59 o 
  -1  -5   4       93.58       94.08      5.34 o 
   0  -5   4       23.92       20.85      1.13 o 
   1  -5   4       14.54       16.14      1.16 o 
   2  -5   4        0.46        1.71      1.42 o 
   3  -5   4        6.17        5.23      1.50 o 
   4  -5   4        3.86        6.20      2.12 o 
  -5  -4   4        0.69       -0.10      1.32 o 
  -4  -4   4       30.71       31.15      1.77 o 
  -3  -4   4       55.31       55.45      2.06 o 
  -2  -4   4       22.41       21.93      1.48 o 
  -1  -4   4        0.04       -1.37      1.37 o 
   0  -4   4      265.78      256.52      5.87 o 
   1  -4   4      129.96      134.18      3.73 o 
   2  -4   4       39.26       41.58      1.92 o 
   3  -4   4       17.81       20.41      1.79 o 
   4  -4   4        5.81        6.53      1.55 o 
   5  -4   4       24.48       24.10      2.82 o 
  -6  -3   4        4.88        6.10      2.04 o 
  -5  -3   4       14.85        9.23      1.50 o 
  -4  -3   4      473.09      456.80      8.53 o 
  -3  -3   4        4.94        3.34      1.34 o 
  -2  -3   4        0.36        0.14      1.01 o 
  -1  -3   4      786.22      846.39     41.95 o 
   0  -3   4      387.20      393.77     14.01 o 
   1  -3   4       47.42       50.46      1.15 o 
   2  -3   4      134.01      152.92      6.81 o 
   3  -3   4        0.08        0.14      1.40 o 
   4  -3   4        7.78        7.21      1.48 o 
   5  -3   4        1.93        0.99      1.42 o 
  -6  -2   4        0.06       -0.35      1.83 o 
  -5  -2   4        0.25        0.60      1.32 o 
  -4  -2   4       29.90       29.27      1.79 o 
  -3  -2   4        0.66        1.26      1.22 o 
  -2  -2   4      232.58      223.48      7.84 o 
  -1  -2   4     1575.65     1676.35     73.66 o 
   0  -2   4       27.82       30.17      0.92 o 
   1  -2   4       82.35       89.03      3.02 o 
   2  -2   4      318.82      346.72      9.15 o 
   3  -2   4        5.42        3.63      1.34 o 
   4  -2   4        1.70        0.52      1.44 o 
   5  -2   4        3.33        2.93      1.42 o 
   6  -2   4        0.24        1.61      1.98 o 
  -6  -1   4        2.67        3.15      1.94 o 
  -5  -1   4       18.11       15.87      1.65 o 
  -4  -1   4        5.12        4.64      1.48 o 
  -3  -1   4        0.68       -0.23      1.17 o 
  -2  -1   4      171.17      164.67      6.99 o 
  -1  -1   4        1.49        2.90      1.16 o 
   0  -1   4      201.49      184.75      5.22 o 
   1  -1   4      456.27      464.58     18.78 o 
   2  -1   4       28.54       34.39      1.30 o 
   3  -1   4        0.16        2.18      1.17 o 
   4  -1   4        2.23       -1.17      1.40 o 
   5  -1   4       23.96       28.55      1.81 o 
   6  -1   4        2.19        1.20      1.94 o 
  -6   0   4        0.24        3.96      1.77 o 
  -4   0   4       19.03       21.04      1.69 o 
  -3   0   4       54.96       58.88      1.86 o 
  -2   0   4        4.28        7.91      1.01 o 
  -1   0   4       37.57       37.55      1.47 o 
   0   0   4      712.24      508.19    171.35 o 
   1   0   4      196.09       38.55     95.09 o 
   2   0   4      372.62      403.99      9.88 o 
   3   0   4       68.95       74.04      2.27 o 
   4   0   4      360.24      382.42      9.00 o 
   5   0   4      333.36      352.24      8.17 o 
   6   0   4        0.00        0.19      1.28 o 
  -5   1   4       24.55       23.09      1.69 o 
  -4   1   4        0.88        2.93      1.46 o 
  -3   1   4       49.65       54.87      1.90 o 
  -2   1   4      338.95      344.68      9.41 o 
  -1   1   4      175.68      179.27      8.84 o 
   0   1   4      439.21      434.44      6.62 o 
   1   1   4       38.74       42.77      2.21 o 
   2   1   4      105.17      117.04      3.74 o 
   3   1   4      282.14      292.05      8.32 o 
   4   1   4      138.91      138.93      3.82 o 
   5   1   4       46.43       45.05      2.02 o 
   6   1   4        0.23       -1.07      1.28 o 
  -5   2   4       18.45       15.40      1.61 o 
  -4   2   4        0.13       -1.28      1.36 o 
  -3   2   4       64.55       69.46      2.10 o 
  -2   2   4      334.19      289.67      8.76 o 
  -1   2   4       77.22       66.60      3.97 o 
   0   2   4       51.77       44.69      1.01 o 
   1   2   4      627.53      585.43     15.08 o 
   2   2   4        0.53        1.17      0.84 o 
   3   2   4      117.59      111.96      3.76 o 
   4   2   4       85.45       86.64      2.87 o 
   5   2   4        6.87        5.36      1.57 o 
   6   2   4        6.41        5.40      1.48 o 
  -5   3   4        0.34        0.23      1.96 o 
  -4   3   4       10.33        6.47      1.48 o 
  -3   3   4       36.34       38.63      1.94 o 
  -2   3   4        7.55       12.92      1.34 o 
  -1   3   4      485.13      475.48      7.50 o 
   0   3   4      102.08      114.86      2.54 o 
   1   3   4       57.16       59.12      1.35 o 
   2   3   4        4.64        6.22      1.07 o 
   3   3   4        1.89        3.32      1.11 o 
   4   3   4       35.07       29.34      1.79 o 
   5   3   4      200.56      195.35      5.82 o 
   6   3   4       16.24       12.51      1.57 o 
  -5   4   4        0.24       -0.41      2.08 o 
  -4   4   4        0.00       -0.47      1.34 o 
  -3   4   4       18.64       17.89      1.73 o 
  -2   4   4        6.56        7.23      1.44 o 
  -1   4   4      287.43      290.93      6.10 o 
   0   4   4       13.95       17.84      1.17 o 
   1   4   4     1171.18     1159.82     11.39 o 
   2   4   4      289.11      287.41      8.61 o 
   3   4   4        8.19       12.37      1.32 o 
   4   4   4       97.40      112.89      3.36 o 
   5   4   4       28.49       33.17      1.83 o 
   6   4   4       31.71       29.13      1.65 o 
  -4   5   4        1.48        7.40      1.96 o 
  -3   5   4        0.87        0.02      1.38 o 
  -2   5   4       33.99       31.33      1.88 o 
  -1   5   4       32.20       26.77      6.84 o 
   0   5   4      225.53      235.81      8.09 o 
   1   5   4      227.21      249.96      5.95 o 
   2   5   4        0.27       -0.97      1.20 o 
   3   5   4        0.32        0.31      1.28 o 
   4   5   4       77.25       74.48      2.62 o 
   5   5   4        6.45        8.51      1.46 o 
   6   5   4        3.56       -0.37      1.88 o 
  -2   6   4       27.60       26.22      1.83 o 
  -1   6   4       34.07       32.90      4.40 o 
   0   6   4       22.18       20.03      1.16 o 
   1   6   4       13.12       16.43      4.11 o 
   2   6   4        0.99        1.61      1.34 o 
   3   6   4        1.84        1.28      1.42 o 
   4   6   4        9.85       10.96      1.50 o 
   5   6   4        5.06        5.19      1.40 o 
   6   6   4        1.89        1.07      1.94 o 
  -3   7   4       16.57       11.73      2.47 o 
  -2   7   4        0.67        0.45      1.30 o 
  -1   7   4        0.00        0.56      0.90 o 
   0   7   4        3.88        1.88      1.94 o 
   1   7   4       13.22       11.93      1.06 o 
   2   7   4        8.37        7.36      1.42 o 
   3   7   4        7.29        7.38      1.46 o 
   4   7   4       11.89        7.52      1.50 o 
   5   7   4        3.47        1.94      2.12 o 
  -2   8   4        2.70        2.45      2.14 o 
  -1   8   4        1.55        1.51      1.41 o 
   0   8   4       24.66       24.35      1.18 o 
   1   8   4       10.04       10.97      1.06 o 
   2   8   4       11.77        9.15      1.44 o 
   3   8   4       41.47       37.48      1.79 o 
   4   8   4       28.26       26.80      2.45 o 
   0   9   4        0.77       -1.73      1.73 o 
   1   9   4        0.71       -0.08      1.91 o 
   2   9   4        2.76        3.13      2.00 o 
   3   9   4        2.14       -1.11      1.94 o 
  -2  -8   5        0.02        0.70      1.92 o 
  -1  -8   5        0.28        1.37      1.38 o 
   0  -8   5        2.08        1.89      1.38 o 
  -4  -7   5        5.22        0.78      2.02 o 
  -3  -7   5       18.84       15.07      2.29 o 
  -2  -7   5        1.26        2.16      1.30 o 
  -1  -7   5        0.12       -0.33      0.91 o 
   0  -7   5       94.22      103.44      2.72 o 
   1  -7   5        6.30        5.68      0.99 o 
   2  -7   5       29.69       33.23      2.66 o 
  -4  -6   5        1.68        4.37      1.90 o 
  -3  -6   5       16.69       19.25      1.69 o 
  -2  -6   5       28.31       28.38      1.71 o 
  -1  -6   5       41.50       41.79      1.36 o 
   0  -6   5       41.52       40.15      1.85 o 
   1  -6   5       25.63       24.83      2.12 o 
   2  -6   5        0.18        0.35      1.32 o 
   3  -6   5       20.47       19.87      2.54 o 
  -5  -5   5        5.88        8.06      2.06 o 
  -4  -5   5       41.99       44.03      1.94 o 
  -3  -5   5       36.71       35.56      1.88 o 
  -2  -5   5      418.64      418.04      8.53 o 
  -1  -5   5       14.06       13.62      1.10 o 
   0  -5   5      150.23      140.67     13.51 o 
   1  -5   5       27.31       27.14      1.98 o 
   2  -5   5       42.08       45.42      1.92 o 
   3  -5   5        3.41        2.27      1.42 o 
   4  -5   5       10.14       10.33      2.27 o 
  -5  -4   5        2.56        3.73      1.28 o 
  -4  -4   5       29.08       33.64      1.81 o 
  -3  -4   5      269.31      258.51      7.07 o 
  -2  -4   5        7.42        9.25      1.36 o 
  -1  -4   5       66.07       64.93      2.77 o 
   0  -4   5        0.69        1.68      0.98 o 
   1  -4   5        0.24        0.66      1.50 o 
   2  -4   5       24.57       15.95      1.71 o 
   3  -4   5        2.08        0.25      1.44 o 
   4  -4   5       22.91       20.71      1.79 o 
   5  -4   5       11.29       13.25      2.41 o 
  -5  -3   5        0.01       -1.28      1.28 o 
  -4  -3   5      198.47      203.62      5.78 o 
  -3  -3   5      147.41      150.57      6.11 o 
  -2  -3   5       87.04       89.75      2.89 o 
  -1  -3   5       12.48       12.05      0.87 o 
   0  -3   5       47.14       58.68      4.03 o 
   1  -3   5      111.24      109.40      2.68 o 
   2  -3   5       33.40       31.85      1.59 o 
   3  -3   5        0.79        1.94      1.46 o 
   4  -3   5       13.24       12.14      1.61 o 
   5  -3   5        4.25        1.65      1.36 o 
  -6  -2   5        2.87        3.98      1.92 o 
  -5  -2   5        0.21        1.38      1.30 o 
  -4  -2   5       58.55       58.38      2.08 o 
  -3  -2   5       34.65       34.31      1.73 o 
  -2  -2   5        4.20        4.51      1.03 o 
  -1  -2   5       17.94       16.28      0.83 o 
   0  -2   5      492.64      529.91     21.47 o 
   1  -2   5        4.47       11.52      1.48 o 
   2  -2   5       36.09       35.53      1.51 o 
   3  -2   5        5.73        2.31      1.42 o 
   4  -2   5       13.44       11.73      1.65 o 
   5  -2   5       11.21       12.12      1.63 o 
   6  -2   5        7.68        8.55      2.33 o 
  -6  -1   5       13.28       12.80      2.23 o 
  -5  -1   5        5.94        7.32      1.42 o 
  -4  -1   5       53.18       51.20      2.04 o 
  -3  -1   5       17.54       19.09      1.55 o 
  -2  -1   5        3.68        5.98      1.09 o 
  -1  -1   5      559.15      593.02     11.23 o 
   0  -1   5      251.64      269.94      8.50 o 
   1  -1   5        1.83        0.35      0.74 o 
   2  -1   5      694.04      787.51     13.63 o 
   3  -1   5        4.03        6.06      1.28 o 
   4  -1   5        0.00       -1.03      1.42 o 
   5  -1   5       16.98       14.59      1.65 o 
   6  -1   5        1.57        1.63      1.94 o 
  -4   0   5       79.19       82.99      2.70 o 
  -3   0   5       66.70       73.84      2.48 o 
  -2   0   5        0.10        2.10      0.97 o 
  -1   0   5      203.37      202.89      5.75 o 
   0   0   5       29.45       29.37      5.00 o 
   1   0   5        0.23        0.87      0.63 o 
   2   0   5     1286.29     1413.57     17.08 o 
   3   0   5       16.47       15.58      1.30 o 
   4   0   5        1.63        1.15      1.36 o 
   5   0   5      221.32      222.81      6.09 o 
   6   0   5        7.97        4.86      1.36 o 
  -5   1   5        9.06       10.39      1.44 o 
  -4   1   5       54.29       51.14      2.04 o 
  -3   1   5        1.66        1.55      1.34 o 
  -2   1   5        7.86        7.34      1.09 o 
  -1   1   5       87.05       83.34      1.83 o 
   0   1   5      271.00      266.82     10.36 o 
   1   1   5     1430.18     1383.79     12.14 o 
   2   1   5       33.20       38.35      1.34 o 
   3   1   5       96.91      101.41      3.22 o 
   4   1   5       88.28       87.97      2.83 o 
   5   1   5       41.56       36.47      1.96 o 
   6   1   5        0.96        2.04      1.30 o 
  -5   2   5        4.66        6.26      1.36 o 
  -4   2   5       17.12       17.52      1.65 o 
  -3   2   5        2.48        2.12      1.42 o 
  -2   2   5      461.57      477.91     10.52 o 
  -1   2   5       83.65       95.57      2.19 o 
   0   2   5        8.90       13.69      1.89 o 
   1   2   5      139.78      124.79      4.52 o 
   2   2   5      496.42      485.69     10.85 o 
   3   2   5      242.69      224.13      7.78 o 
   4   2   5      109.00      122.12      3.61 o 
   5   2   5        1.11        4.12      1.44 o 
   6   2   5        3.68        3.61      1.36 o 
  -5   3   5        3.16        0.12      1.98 o 
  -4   3   5       45.13       44.16      1.94 o 
  -3   3   5       52.03       54.85      2.10 o 
  -2   3   5      107.60      113.85      3.55 o 
  -1   3   5      798.94      823.58     11.57 o 
   0   3   5      135.82      145.49      5.46 o 
   1   3   5      570.70      548.90     11.42 o 
   2   3   5       42.91       37.04      1.44 o 
   3   3   5       23.06       14.80      1.34 o 
   4   3   5        6.84        5.30      1.42 o 
   5   3   5      147.58      153.40      5.12 o 
   6   3   5        2.16        1.17      1.28 o 
  -4   4   5        2.21        2.14      1.36 o 
  -3   4   5       31.64       26.43      1.83 o 
  -2   4   5      154.17      176.68      6.28 o 
  -1   4   5      118.10      111.99      5.59 o 
   0   4   5        2.19        2.39      0.76 o 
   1   4   5     1586.74     1504.47     12.73 o 
   2   4   5      478.40      501.09     10.64 o 
   3   4   5       93.87       85.75      2.83 o 
   4   4   5      255.43      260.63      7.13 o 
   5   4   5        5.15        7.36      1.46 o 
   6   4   5       27.13       23.15      2.33 o 
  -4   5   5        0.45        0.78      1.96 o 
  -3   5   5        5.64        8.37      1.50 o 
  -2   5   5        7.56        8.86      1.53 o 
  -1   5   5       10.91       11.71      1.28 o 
   0   5   5       12.84       12.41      2.06 o 
   1   5   5       26.48       27.23      2.03 o 
   2   5   5       94.81       90.78      2.99 o 
   3   5   5       23.31       19.29      1.63 o 
   4   5   5        6.65        3.01      1.50 o 
   5   5   5        3.20        3.85      1.42 o 
   6   5   5        0.03       -1.71      1.71 o 
  -3   6   5        2.09        2.23      2.25 o 
  -2   6   5        0.25        0.99      1.34 o 
  -1   6   5       14.16       11.01      1.69 o 
   0   6   5        2.08        3.16      2.45 o 
   1   6   5       26.55       21.50      2.40 o 
   2   6   5       25.45       27.00      1.75 o 
   3   6   5       25.27       24.39      1.69 o 
   4   6   5        0.15       -1.30      1.30 o 
   5   6   5       21.63       23.46      1.67 o 
   6   6   5        0.50        0.27      1.94 o 
  -2   7   5       25.27       25.68      1.69 o 
  -1   7   5        0.39       -0.07      0.90 o 
   0   7   5        7.84        5.76      1.02 o 
   1   7   5        2.64        3.07      0.94 o 
   2   7   5        4.68        4.80      1.42 o 
   3   7   5        0.26        0.43      1.30 o 
   4   7   5        0.00        0.62      1.30 o 
   5   7   5        7.91        5.13      2.02 o 
  -1   8   5        1.91        2.72      1.63 o 
   0   8   5        0.80       -0.07      0.88 o 
   1   8   5        5.23        5.25      0.98 o 
   2   8   5        1.20        1.11      1.30 o 
   4   8   5        1.75        4.16      1.90 o 
   0   9   5        0.30       -0.27      3.68 o 
   1   9   5       15.92       12.78      1.58 o 
   2   9   5       11.01       12.08      2.21 o 
   3   9   5        0.59        3.75      1.98 o 
  -1  -8   6        1.85        2.19      1.44 o 
  -3  -7   6        0.80        2.14      1.96 o 
  -2  -7   6        9.07        8.08      1.36 o 
  -1  -7   6        2.22        4.23      1.77 o 
   0  -7   6        6.44        6.71      0.98 o 
   1  -7   6        0.65       -0.04      1.30 o 
   2  -7   6        0.06        3.01      1.96 o 
  -4  -6   6        3.11        6.08      2.06 o 
  -3  -6   6        0.67        0.52      1.30 o 
  -2  -6   6       45.80       45.40      1.92 o 
  -1  -6   6        1.15       -0.65      0.92 o 
   0  -6   6        0.77        0.67      0.93 o 
   1  -6   6       17.33       16.92      1.16 o 
   2  -6   6        4.28        5.21      1.44 o 
   3  -6   6        4.77        2.08      2.12 o 
  -5  -5   6        0.19       -0.70      2.04 o 
  -4  -5   6       69.18       71.59      2.19 o 
  -3  -5   6       10.92        6.02      1.53 o 
  -2  -5   6       35.72       32.14      1.79 o 
  -1  -5   6       64.41       62.51      6.68 o 
   0  -5   6      405.22      407.55     22.95 o 
   1  -5   6       57.54       62.20      3.70 o 
   2  -5   6        2.96        2.18      1.38 o 
   3  -5   6       47.93       49.29      2.08 o 
   4  -5   6       16.49       25.04      2.60 o 
  -5  -4   6        2.23        0.64      1.94 o 
  -4  -4   6       37.86       40.67      1.86 o 
  -3  -4   6      105.10      117.94      3.34 o 
  -2  -4   6        1.42        3.19      1.32 o 
  -1  -4   6        0.87        2.83      0.90 o 
   0  -4   6      125.94      127.00      7.79 o 
   1  -4   6       24.02       19.83      1.16 o 
   2  -4   6       18.22       17.23      1.67 o 
   3  -4   6      121.09      108.88      4.93 o 
   4  -4   6       11.34       11.83      1.61 o 
  -5  -3   6        0.74        2.53      1.26 o 
  -4  -3   6        3.91        5.28      1.40 o 
  -3  -3   6      213.50      223.85      7.31 o 
  -2  -3   6       36.88       31.21      1.65 o 
  -1  -3   6        3.15        2.42      0.82 o 
   0  -3   6      117.38      127.93     10.57 o 
   1  -3   6       39.65       45.46      2.80 o 
   2  -3   6       16.96       17.83      1.50 o 
   3  -3   6      113.08      116.72      3.26 o 
   4  -3   6       36.19       38.45      1.98 o 
   5  -3   6        0.15        0.70      1.92 o 
  -5  -2   6       10.91       12.47      1.50 o 
  -4  -2   6       38.83       41.89      1.94 o 
  -3  -2   6        9.25        9.56      1.53 o 
  -2  -2   6       60.59       56.82      1.77 o 
  -1  -2   6      511.21      536.97     47.73 o 
   0  -2   6       83.44       85.53      3.96 o 
   1  -2   6      181.24      173.39      5.27 o 
   2  -2   6       66.88       66.23      2.15 o 
   3  -2   6        0.17        1.46      1.36 o 
   4  -2   6        5.78        4.35      1.48 o 
   5  -2   6        5.25        5.46      1.50 o 
  -5  -1   6        6.76        3.79      1.42 o 
  -4  -1   6      199.52      200.78      5.82 o 
  -3  -1   6       31.74       32.28      1.79 o 
  -2  -1   6       55.70       64.26      2.50 o 
  -1  -1   6      790.43      875.94     44.88 o 
   0  -1   6      968.69     1045.77     25.61 o 
   1  -1   6        8.10        4.50      3.93 o 
   2  -1   6       59.40       65.03      2.43 o 
   3  -1   6       45.89       59.06      1.92 o 
   4  -1   6        1.56        2.12      1.48 o 
   5  -1   6       23.25       23.99      1.75 o 
   6  -1   6        3.85       -0.84      2.04 o 
  -5   0   6        1.08        1.67      1.32 o 
  -4   0   6       18.15       15.07      1.61 o 
  -3   0   6        0.25       -0.52      1.36 o 
  -2   0   6        2.57        1.67      1.05 o 
  -1   0   6      603.17      668.15     33.91 o 
   0   0   6      144.81      168.40      5.06 o 
   1   0   6      114.89      118.52      4.21 o 
   2   0   6       44.33       45.23      1.44 o 
   3   0   6       19.68       27.23      1.50 o 
   4   0   6        1.23        1.90      1.42 o 
   5   0   6        5.39        5.19      1.46 o 
   6   0   6       37.99       36.10      2.74 o 
  -5   1   6       26.75       30.16      1.73 o 
  -4   1   6        6.00        5.58      1.44 o 
  -3   1   6        0.13       -1.38      1.38 o 
  -2   1   6        0.02        0.74      1.05 o 
  -1   1   6       17.36       15.94      2.62 o 
   0   1   6       31.82       29.38      1.28 o 
   1   1   6      322.59      236.35    111.10 o 
   2   1   6        2.28        1.17      0.97 o 
   3   1   6       19.90       22.70      1.46 o 
   4   1   6        7.47        6.97      1.53 o 
   5   1   6       75.37       77.87      2.35 o 
   6   1   6        4.32        3.34      1.34 o 
  -5   2   6        5.01        6.47      2.12 o 
  -4   2   6        2.56        2.89      1.42 o 
  -3   2   6       43.59       35.92      2.02 o 
  -2   2   6       22.46       27.77      1.55 o 
  -1   2   6       52.60       56.21      2.35 o 
   0   2   6        2.89        2.77      0.67 o 
   1   2   6       13.87       14.75      1.31 o 
   2   2   6      114.49      127.43      3.96 o 
   3   2   6       81.36       82.94      2.50 o 
   4   2   6        3.40        3.83      1.38 o 
   5   2   6      228.04      254.40      6.09 o 
  -5   3   6        9.49       10.12      2.33 o 
  -4   3   6        0.06       -1.32      1.32 o 
  -3   3   6       89.09       87.42      2.74 o 
  -2   3   6       93.16       89.83      2.37 o 
  -1   3   6       14.46       19.99      0.97 o 
   0   3   6       45.98       43.79      1.40 o 
   1   3   6       22.04       19.34      0.86 o 
   2   3   6       52.54       44.82      1.53 o 
   3   3   6       15.78       14.63      1.38 o 
   4   3   6       94.37       95.52      2.87 o 
   5   3   6      151.43      160.42      5.20 o 
   6   3   6       10.77        8.74      1.42 o 
  -4   4   6        0.21       -0.10      1.26 o 
  -3   4   6       15.97       15.05      1.67 o 
  -2   4   6       37.21       28.04      1.86 o 
  -1   4   6       82.69       86.23      3.37 o 
   0   4   6        6.09        5.83      0.84 o 
   1   4   6       58.46       48.69      1.80 o 
   2   4   6      363.41      377.82      9.55 o 
   3   4   6      143.53      136.87      6.54 o 
   4   4   6      370.64      380.76      8.15 o 
   5   4   6       14.00       15.58      1.61 o 
   6   4   6        0.00       -1.75      1.77 o 
  -4   5   6        3.37        0.99      2.08 o 
  -3   5   6        0.16       -0.84      1.34 o 
  -2   5   6       22.57       22.06      1.69 o 
  -1   5   6        3.03        4.70      1.56 o 
   0   5   6        1.24        0.65      1.73 o 
   1   5   6       23.22       24.50      1.11 o 
   2   5   6      121.22      120.82      3.74 o 
   3   5   6        0.01       -1.32      1.32 o 
   4   5   6        5.25        5.91      1.50 o 
   5   5   6       65.33       63.32      2.19 o 
   6   5   6        0.97        2.58      1.75 o 
  -3   6   6        0.17       -0.70      2.14 o 
  -2   6   6        7.13        4.41      1.44 o 
  -1   6   6       49.86       47.64      3.73 o 
   0   6   6       42.34       43.84      7.53 o 
   1   6   6      136.65      130.00      5.41 o 
   2   6   6       76.04       78.99      2.47 o 
   3   6   6       23.61       27.04      1.75 o 
   4   6   6       65.75       62.69      2.10 o 
   5   6   6        0.49       -1.28      1.28 o 
  -2   7   6       20.73       22.05      2.37 o 
  -1   7   6       20.24       20.50      2.45 o 
   0   7   6       20.11       21.18      1.16 o 
   1   7   6        9.45       12.85      1.07 o 
   2   7   6        1.32        0.41      1.34 o 
   3   7   6        0.06       -1.26      1.26 o 
   4   7   6        0.02        1.01      1.28 o 
   5   7   6        0.94       -0.60      2.04 o 
  -1   8   6        4.69        6.23      1.49 o 
   0   8   6        1.24        1.09      1.05 o 
   1   8   6        7.23        5.74      0.98 o 
   2   8   6        0.01        0.06      1.32 o 
   3   8   6        4.85        6.84      1.36 o 
   4   8   6        0.20       -1.17      1.98 o 
   1   9   6        8.45        8.35      2.69 o 
   2   9   6        5.43        5.50      2.04 o 
  -2  -7   7        0.11       -1.44      1.81 o 
  -1  -7   7        0.20       -0.32      1.34 o 
   0  -7   7        0.15        1.12      2.91 o 
   1  -7   7        1.38        3.47      1.33 o 
  -4  -6   7        3.68        3.98      2.16 o 
  -3  -6   7        3.14       -1.77      1.92 o 
  -2  -6   7       27.18       26.24      1.67 o 
  -1  -6   7        2.64        2.20      1.75 o 
   0  -6   7        7.01        7.30      1.00 o 
   1  -6   7       51.36       50.34      1.46 o 
   2  -6   7        0.80        0.91      1.30 o 
   3  -6   7        4.23        5.28      2.29 o 
  -4  -5   7       11.38       10.33      2.02 o 
  -3  -5   7       47.83       44.82      1.94 o 
  -2  -5   7        0.25        0.89      1.26 o 
  -1  -5   7        2.07        2.02      0.96 o 
   0  -5   7      200.06      189.86     11.85 o 
   1  -5   7      180.16      198.10      9.20 o 
   2  -5   7       36.98       36.01      1.88 o 
   3  -5   7        0.38        0.76      1.36 o 
   4  -5   7        0.05        1.09      2.14 o 
  -5  -4   7       30.08       36.67      2.76 o 
  -4  -4   7        3.03        5.13      1.36 o 
  -3  -4   7       78.31       76.64      2.58 o 
  -2  -4   7       45.91       47.52      1.94 o 
  -1  -4   7       21.45       22.25      1.16 o 
   0  -4   7        1.09       -0.89      0.92 o 
   1  -4   7      107.42      105.23      4.25 o 
   2  -4   7        6.74        5.48      1.46 o 
   3  -4   7        0.30       -0.74      1.42 o 
   4  -4   7        7.40        3.07      1.42 o 
  -5  -3   7        5.32        2.91      2.00 o 
  -4  -3   7       35.86       39.35      1.90 o 
  -3  -3   7        5.77        4.78      1.46 o 
  -2  -3   7       63.89       62.40      2.06 o 
  -1  -3   7      159.85      161.03      4.79 o 
   0  -3   7       54.88       50.81      2.32 o 
   1  -3   7        8.00        9.04      0.97 o 
   2  -3   7       81.77       84.92      2.60 o 
   3  -3   7        0.31        2.86      1.50 o 
   4  -3   7       33.17       35.00      1.98 o 
   5  -3   7        3.80        2.33      2.23 o 
  -5  -2   7        0.00        1.22      1.92 o 
  -4  -2   7        0.48        1.26      1.32 o 
  -3  -2   7      105.30      101.42      2.97 o 
  -2  -2   7       36.96       40.10      1.71 o 
  -1  -2   7       72.12       74.69      2.74 o 
   0  -2   7        3.94        5.25      0.79 o 
   1  -2   7       19.22       17.97      1.03 o 
   2  -2   7       74.91       74.05      2.25 o 
   3  -2   7        0.22        1.55      1.46 o 
   4  -2   7       20.15       16.88      1.71 o 
   5  -2   7        9.23        6.04      1.53 o 
  -5  -1   7        1.13        0.29      1.94 o 
  -4  -1   7       45.23       46.88      1.96 o 
  -3  -1   7      696.76      731.43     11.51 o 
  -2  -1   7       88.97       85.23      2.66 o 
  -1  -1   7      143.34      157.36      8.58 o 
   0  -1   7       50.05       48.24      1.67 o 
   1  -1   7      120.19      120.81      2.74 o 
   2  -1   7       16.58       15.11      1.26 o 
   3  -1   7       28.98       35.17      1.73 o 
   4  -1   7       40.78       39.79      1.98 o 
   5  -1   7        0.00        1.32      1.40 o 
   6  -1   7        2.69        1.42      2.21 o 
  -5   0   7        1.84        2.31      2.00 o 
  -4   0   7       19.99       22.05      1.67 o 
  -3   0   7       16.64       19.31      1.73 o 
  -2   0   7        2.05        5.69      1.20 o 
  -1   0   7       15.75       14.83      0.87 o 
   0   0   7      610.99      620.18     31.09 o 
   1   0   7        8.98       11.28      0.78 o 
   2   0   7       32.38       33.13      1.42 o 
   3   0   7       43.27       51.42      1.84 o 
   4   0   7        0.34       -0.64      1.38 o 
   5   0   7       12.34       16.61      1.63 o 
   6   0   7        2.97        1.63      2.08 o 
  -5   1   7        0.03       -1.79      1.79 o 
  -4   1   7        2.81        3.03      1.40 o 
  -3   1   7       12.10       10.92      1.61 o 
  -2   1   7       26.92       26.55      1.50 o 
  -1   1   7      241.41      251.65      6.06 o 
   0   1   7       28.23       31.67      1.76 o 
   1   1   7      342.43       25.65    171.46 o 
   2   1   7      180.41      194.85      7.42 o 
   3   1   7      149.84      174.67      7.58 o 
   4   1   7        3.02        4.74      1.48 o 
   5   1   7       23.16       19.52      1.73 o 
   6   1   7       12.90       10.84      2.31 o 
  -5   2   7        2.49        1.15      2.02 o 
  -4   2   7        2.71        3.15      1.40 o 
  -3   2   7        1.38        2.33      1.46 o 
  -2   2   7       13.88       12.51      1.44 o 
  -1   2   7       42.97       40.67      3.22 o 
   0   2   7      117.69      130.75      2.90 o 
   1   2   7        6.46        9.97      0.77 o 
   2   2   7      768.33      774.47     13.20 o 
   3   2   7      114.96      133.51      4.02 o 
   4   2   7       29.73       28.98      1.79 o 
   5   2   7      142.08      155.10      4.91 o 
   6   2   7       81.93       81.73      3.26 o 
  -4   3   7       30.84       29.89      1.81 o 
  -3   3   7       62.63       66.85      2.21 o 
  -2   3   7        0.11       -1.32      1.32 o 
  -1   3   7        4.32        4.45      1.47 o 
   0   3   7       71.41       69.19      1.57 o 
   1   3   7      590.25      553.23      8.40 o 
   2   3   7       15.51       16.74      1.30 o 
   3   3   7       76.34       76.40      2.29 o 
   4   3   7        7.92        7.96      1.55 o 
   5   3   7        4.61        2.84      1.44 o 
   6   3   7       12.17        3.52      2.08 o 
  -4   4   7       31.53       29.81      2.64 o 
  -3   4   7        0.38       -0.29      1.36 o 
  -2   4   7       38.13       35.15      1.92 o 
  -1   4   7        1.22        0.89      0.90 o 
   0   4   7       45.24       44.58      4.44 o 
   1   4   7       14.07       11.48      1.16 o 
   2   4   7       47.37       44.52      1.71 o 
   3   4   7       16.46       19.21      1.57 o 
   4   4   7      158.40      167.68      5.78 o 
   5   4   7        1.58        1.85      1.40 o 
   6   4   7        2.68        0.56      1.77 o 
  -3   5   7        8.11        6.06      1.46 o 
  -2   5   7        0.06        0.64      1.32 o 
  -1   5   7       51.22       54.16      3.12 o 
   0   5   7       12.83       13.02      2.23 o 
   1   5   7       43.13       42.64      1.31 o 
   2   5   7        0.03       -1.30      1.30 o 
   3   5   7       49.46       42.83      1.94 o 
   4   5   7       15.07       14.39      1.65 o 
   5   5   7       57.13       54.31      2.02 o 
   6   5   7        0.00        0.47      1.75 o 
  -3   6   7        0.60        2.37      2.02 o 
  -2   6   7        0.82       -0.80      1.26 o 
  -1   6   7       56.05       59.47      1.52 o 
   0   6   7        0.04        2.61      1.47 o 
   1   6   7       41.54       34.47      1.83 o 
   2   6   7      397.47      398.11      7.99 o 
   3   6   7       99.58      105.53      2.95 o 
   4   6   7       44.78       45.46      1.96 o 
   5   6   7       32.85       34.84      1.71 o 
  -2   7   7        9.11        5.03      2.14 o 
  -1   7   7        1.32        1.61      0.89 o 
   0   7   7        0.72        0.71      0.93 o 
   1   7   7        0.86        1.47      0.91 o 
   2   7   7       38.94       36.39      1.83 o 
   3   7   7        0.45        1.46      1.30 o 
   4   7   7        5.00        4.02      1.38 o 
   5   7   7        5.67        6.57      2.00 o 
  -1   8   7        6.92        7.30      1.55 o 
   0   8   7        0.87       -0.05      1.27 o 
   1   8   7        0.20       -0.38      0.85 o 
   2   8   7        1.20        1.24      1.26 o 
   3   8   7        1.26        0.47      1.83 o 
   4   8   7        0.09        0.43      1.94 o 
   2   9   7        0.06       -1.94      1.94 o 
  -2  -7   8        0.04        1.34      1.96 o 
  -1  -7   8        0.10        0.64      3.11 o 
   0  -7   8        3.21        2.72      2.02 o 
   1  -7   8        1.21        3.06      2.22 o 
  -3  -6   8        5.62        7.83      2.12 o 
  -2  -6   8        3.59       -0.02      1.26 o 
  -1  -6   8        0.97        0.66      0.91 o 
   0  -6   8        4.24        4.96      0.95 o 
   1  -6   8       21.25       19.45      1.16 o 
   2  -6   8        1.42        1.07      2.04 o 
  -4  -5   8        0.04        0.43      1.88 o 
  -3  -5   8       15.72       15.95      1.61 o 
  -2  -5   8       44.37       31.60      1.81 o 
  -1  -5   8        1.14        0.22      0.92 o 
   0  -5   8        0.50        1.55      0.92 o 
   1  -5   8       49.53       45.49      1.41 o 
   2  -5   8       12.61       10.74      1.63 o 
   3  -5   8        7.34        7.65      2.16 o 
  -4  -4   8        8.13        5.44      1.96 o 
  -3  -4   8       18.00       19.75      1.67 o 
  -2  -4   8       18.21       17.46      1.55 o 
  -1  -4   8        0.83        2.54      0.98 o 
   0  -4   8        6.27        4.99      1.02 o 
   1  -4   8        6.59        5.33      1.06 o 
   2  -4   8       50.60       47.11      2.06 o 
   3  -4   8       11.65       11.13      1.63 o 
  -5  -3   8        5.14        4.33      2.16 o 
  -4  -3   8      114.76      125.11      3.92 o 
  -3  -3   8        0.37        2.16      1.34 o 
  -2  -3   8        2.64        1.79      1.36 o 
  -1  -3   8       65.67       69.79      3.36 o 
   0  -3   8      283.80      256.03     12.79 o 
   1  -3   8      182.88      174.49      4.67 o 
   2  -3   8       44.57       47.03      1.98 o 
   3  -3   8       82.86       82.37      2.58 o 
   4  -3   8      151.47      146.10      4.44 o 
   5  -3   8        2.36       -2.04      2.04 o 
  -4  -2   8       19.36       22.22      1.67 o 
  -3  -2   8        1.48        1.92      1.42 o 
  -2  -2   8        0.00        1.01      1.28 o 
  -1  -2   8       53.41       54.84      1.52 o 
   0  -2   8      152.28      157.04      4.88 o 
   1  -2   8       36.91       39.45      3.06 o 
   2  -2   8       70.44       66.58      2.62 o 
   3  -2   8      146.16      139.13      3.80 o 
   4  -2   8       47.10       39.63      2.04 o 
   5  -2   8        0.39        0.39      2.00 o 
  -5  -1   8       16.33       13.89      2.37 o 
  -4  -1   8        1.83        3.03      1.32 o 
  -3  -1   8       81.40       86.94      2.74 o 
  -2  -1   8       15.18       13.89      1.46 o 
  -1  -1   8       15.12       13.88      0.96 o 
   0  -1   8       35.81       40.58      1.12 o 
   1  -1   8       15.69       15.30      1.21 o 
   2  -1   8       25.11       24.59      1.50 o 
   3  -1   8       79.33       81.91      2.41 o 
   4  -1   8        6.59        6.84      1.46 o 
   5  -1   8       25.72       27.02      1.77 o 
  -5   0   8        4.29        4.20      2.10 o 
  -4   0   8       22.31       25.76      1.73 o 
  -3   0   8        0.74       -0.41      1.44 o 
  -2   0   8       82.64       83.90      2.45 o 
  -1   0   8      298.12      297.52     12.96 o 
   0   0   8        0.45        1.71      0.69 o 
   1   0   8       24.10       24.50      0.95 o 
   2   0   8       87.87       89.90      2.70 o 
   3   0   8        8.71        9.67      1.38 o 
   4   0   8        2.35        0.47      1.40 o 
   5   0   8        4.15        2.91      1.40 o 
   6   0   8       16.05       19.17      2.54 o 
  -5   1   8        9.41        5.98      2.29 o 
  -4   1   8        8.59        9.21      1.48 o 
  -3   1   8       78.37       84.46      2.64 o 
  -2   1   8        2.11        3.40      1.28 o 
  -1   1   8       43.70       49.41      1.22 o 
   0   1   8      450.78      460.90     12.73 o 
   1   1   8        1.17        0.34      1.12 o 
   2   1   8       20.57       24.67      1.40 o 
   3   1   8      149.48      165.56      6.52 o 
   4   1   8       14.20       11.58      1.65 o 
   5   1   8       32.56       31.27      1.83 o 
   6   1   8        0.09        3.40      2.02 o 
  -4   2   8        2.40        3.19      1.42 o 
  -3   2   8        1.37        1.83      1.42 o 
  -2   2   8       48.45       45.75      1.92 o 
  -1   2   8        2.12        1.20      0.82 o 
   0   2   8        0.03       -0.64      0.71 o 
   1   2   8      142.39      129.20      8.64 o 
   2   2   8       23.49       27.05      1.44 o 
   3   2   8       21.20       29.19      1.59 o 
   4   2   8       15.99       15.91      1.61 o 
   5   2   8        1.52        1.24      1.42 o 
   6   2   8       72.88       84.81      3.40 o 
  -4   3   8        2.12        1.85      1.85 o 
  -3   3   8        0.14        0.04      1.40 o 
  -2   3   8        0.49       -0.16      1.40 o 
  -1   3   8        2.80        2.64      0.90 o 
   0   3   8       10.01       11.34      0.91 o 
   1   3   8      117.87      120.43      5.79 o 
   2   3   8        5.08        3.34      1.20 o 
   3   3   8       10.02        8.12      1.40 o 
   4   3   8       11.48       10.53      1.55 o 
   5   3   8       55.44       56.04      2.10 o 
   6   3   8        0.28        0.87      1.88 o 
  -4   4   8       13.07       12.98      2.23 o 
  -3   4   8        2.74        1.50      1.44 o 
  -2   4   8        3.67        3.44      1.38 o 
  -1   4   8       44.77       48.56      1.40 o 
   0   4   8        4.19        2.97      0.90 o 
   1   4   8       17.55       19.17      1.04 o 
   2   4   8       33.17       30.72      1.67 o 
   3   4   8        6.73        8.53      1.44 o 
   4   4   8      146.02      163.75      5.32 o 
   5   4   8       57.04       66.41      2.16 o 
   6   4   8       26.95       27.10      2.49 o 
  -3   5   8        4.08       -0.39      2.06 o 
  -2   5   8        3.00        2.45      1.36 o 
  -1   5   8       34.62       33.49      1.30 o 
   0   5   8       45.24       46.60      2.99 o 
   1   5   8       12.82       12.99      1.11 o 
   2   5   8      258.12      260.57      7.21 o 
   3   5   8      268.00      264.71      6.68 o 
   4   5   8       25.45       23.37      1.79 o 
   5   5   8       43.76       42.78      1.96 o 
   6   5   8        4.14        2.80      2.00 o 
  -3   6   8        0.02        0.87      2.16 o 
  -2   6   8        0.06        0.39      1.26 o 
  -1   6   8       20.49       16.80      1.19 o 
   0   6   8        9.76        8.79      1.24 o 
   1   6   8       19.74       18.34      3.53 o 
   2   6   8      150.97      146.15      5.22 o 
   3   6   8        0.64       -0.47      1.32 o 
   4   6   8       88.58      100.13      3.90 o 
   5   6   8        2.05        5.28      1.92 o 
  -2   7   8        4.96        2.64      2.18 o 
  -1   7   8        2.37        1.92      0.88 o 
   0   7   8        1.08       -0.01      0.89 o 
   1   7   8        8.44        5.93      1.30 o 
   2   7   8       44.48       41.44      1.98 o 
   3   7   8        6.48        4.93      1.42 o 
   4   7   8       17.85       18.74      1.55 o 
   5   7   8        1.28       -0.95      2.08 o 
   0   8   8        2.63       -1.98      1.98 o 
   1   8   8        5.67        1.74      1.31 o 
   2   8   8       26.49       23.35      2.37 o 
   3   8   8        0.29       -1.05      1.83 o 
   4   8   8       10.99        6.99      2.10 o 
  -2  -6   9        0.22        2.25      1.77 o 
  -1  -6   9        2.24        1.98      1.35 o 
   0  -6   9       24.18       26.37      2.77 o 
   1  -6   9        0.00       -0.35      1.28 o 
   2  -6   9        3.27        3.34      2.14 o 
  -3  -5   9        7.93        6.59      2.16 o 
  -2  -5   9        0.15        0.49      1.26 o 
  -1  -5   9       21.31       21.32      2.79 o 
   0  -5   9        7.37        5.17      2.03 o 
   1  -5   9       10.98       10.33      2.49 o 
   2  -5   9       23.61       25.11      1.69 o 
   3  -5   9       15.74       13.58      2.47 o 
  -4  -4   9        1.04       -0.49      1.88 o 
  -3  -4   9       10.79       11.34      1.48 o 
  -2  -4   9       35.61       30.92      1.71 o 
  -1  -4   9        3.37        0.86      1.69 o 
   0  -4   9        3.08        3.94      1.37 o 
   1  -4   9      100.06       96.52      3.82 o 
   2  -4   9        0.79        0.19      1.38 o 
   3  -4   9        0.26       -1.22      1.38 o 
   4  -4   9        0.16       -0.68      2.04 o 
  -4  -3   9       36.40       37.54      2.56 o 
  -3  -3   9       10.93        8.41      1.50 o 
  -2  -3   9       10.05        1.67      1.36 o 
  -1  -3   9        8.78       11.46      1.06 o 
   0  -3   9       25.67       23.67      1.21 o 
   1  -3   9      829.97      825.82     47.27 o 
   2  -3   9      104.59      104.28      3.16 o 
   3  -3   9        2.09        1.55      1.42 o 
   4  -3   9        0.45        0.12      1.34 o 
  -4  -2   9        0.03       -0.49      1.28 o 
  -3  -2   9        0.36       -0.80      1.36 o 
  -2  -2   9       13.50       11.95      1.48 o 
  -1  -2   9        0.35        0.86      0.92 o 
   0  -2   9        0.01       -0.81      0.87 o 
   1  -2   9      279.75       84.20    135.54 o 
   2  -2   9       72.34       71.79      2.52 o 
   3  -2   9       71.39       76.32      2.33 o 
   4  -2   9        8.04        7.56      1.50 o 
   5  -2   9       20.34       19.23      2.49 o 
  -4  -1   9        6.90        7.46      1.44 o 
  -3  -1   9        4.74        5.77      1.50 o 
  -2  -1   9      105.96       99.24      3.20 o 
  -1  -1   9      158.20      159.97      4.53 o 
   0  -1   9        1.57        2.92      0.85 o 
   1  -1   9       60.37       59.41      2.60 o 
   2  -1   9       28.41       33.17      1.65 o 
   3  -1   9        0.35        2.64      1.46 o 
   4  -1   9        0.11       -1.34      1.34 o 
   5  -1   9        1.25        1.81      1.34 o 
  -4   0   9       23.26       27.83      1.71 o 
  -3   0   9       15.46       13.81      1.61 o 
  -2   0   9       77.55       83.62      2.33 o 
  -1   0   9       18.25       18.41      1.06 o 
   0   0   9        0.30        1.47      0.79 o 
   1   0   9       48.85       47.08      2.43 o 
   2   0   9       73.41       68.38      2.17 o 
   3   0   9        0.00        2.16      1.38 o 
   4   0   9       11.63       11.77      1.57 o 
   5   0   9        1.00        1.09      1.40 o 
  -4   1   9        0.19        1.09      1.32 o 
  -3   1   9      308.41      339.80      7.11 o 
  -2   1   9      252.02      243.77      6.92 o 
  -1   1   9       39.48       39.94      1.24 o 
   0   1   9      225.04      228.16     11.61 o 
   1   1   9        0.11        0.29      0.16 o 
   2   1   9        2.52        2.95      1.20 o 
   3   1   9        7.33        9.09      1.50 o 
   4   1   9       11.13       10.14      1.55 o 
   5   1   9        2.88       -0.99      1.36 o 
   6   1   9        2.45        5.26      2.16 o 
  -4   2   9        2.76        0.87      2.06 o 
  -3   2   9        6.32        5.89      1.53 o 
  -2   2   9       18.40       17.40      1.63 o 
  -1   2   9        1.28        2.18      0.91 o 
   0   2   9      333.95      356.58     23.95 o 
   1   2   9       38.88       45.99      4.15 o 
   2   2   9       16.16       14.22      1.36 o 
   3   2   9       26.37       28.94      1.71 o 
   4   2   9        6.68        8.08      1.50 o 
   5   2   9        2.71        1.32      1.38 o 
   6   2   9        0.47        3.24      2.21 o 
  -4   3   9        6.31        4.93      2.16 o 
  -3   3   9        2.36        0.84      1.44 o 
  -2   3   9       21.10       26.26      1.67 o 
  -1   3   9        0.01        0.49      2.25 o 
   0   3   9       45.09       39.32      1.23 o 
   1   3   9      223.27      241.55     19.84 o 
   2   3   9        0.00       -0.52      1.22 o 
   3   3   9       65.47       67.93      2.08 o 
   4   3   9        1.14        1.28      1.36 o 
   5   3   9        0.98        1.63      1.38 o 
   6   3   9       16.72       13.31      2.33 o 
  -3   4   9        0.46        1.96      1.34 o 
  -2   4   9        5.36        4.22      1.38 o 
  -1   4   9       21.22       17.47      1.14 o 
   0   4   9       29.30       28.62      1.50 o 
   1   4   9        7.02        6.47      0.97 o 
   2   4   9       10.27        9.79      1.44 o 
   3   4   9       81.95       82.90      2.70 o 
   4   4   9        1.71        1.26      1.36 o 
   5   4   9        6.69        7.81      1.44 o 
   6   4   9       66.35       61.38      3.20 o 
  -3   5   9       23.25       26.53      2.51 o 
  -2   5   9        1.70        2.49      1.38 o 
  -1   5   9        1.96        0.67      0.92 o 
   0   5   9       16.65       18.32      2.97 o 
   1   5   9        5.94        4.98      0.99 o 
   2   5   9      101.38       93.68      2.97 o 
   3   5   9      150.34      160.90      5.32 o 
   4   5   9        0.14       -0.31      1.36 o 
   5   5   9        1.98        3.63      1.36 o 
  -2   6   9        0.06       -0.25      1.81 o 
  -1   6   9        1.40        0.13      0.94 o 
   0   6   9       11.05       11.21      2.36 o 
   1   6   9       65.16       69.10      4.93 o 
   2   6   9       16.35       16.90      1.57 o 
   3   6   9       62.48       69.55      2.19 o 
   4   6   9       40.06       38.86      1.88 o 
   5   6   9        0.83        1.92      2.08 o 
  -1   7   9        6.10        5.71      2.50 o 
   0   7   9        1.98        2.87      2.75 o 
   1   7   9        0.51        2.65      0.92 o 
   2   7   9        1.03       -0.95      1.28 o 
   3   7   9        0.03        2.78      1.28 o 
   4   7   9        3.74        6.20      2.08 o 
   0   8   9        0.09        2.01      1.39 o 
   1   8   9        0.44        3.16      1.31 o 
   2   8   9       78.40       80.73      3.18 o 
   3   8   9       15.21        8.68      2.18 o 
  -1  -6  10        3.93        4.79      1.41 o 
   0  -6  10        0.73        2.06      1.32 o 
   1  -6  10        0.15       -0.22      1.40 o 
  -3  -5  10        0.18       -0.91      1.98 o 
  -2  -5  10        0.16       -0.39      1.79 o 
  -1  -5  10        0.00       -0.87      0.87 o 
   0  -5  10       29.32       26.53      2.92 o 
   1  -5  10        1.23        0.39      1.36 o 
   2  -5  10        0.02       -1.92      1.92 o 
  -3  -4  10        2.25        5.56      1.98 o 
  -2  -4  10       30.04       30.65      1.67 o 
  -1  -4  10       27.36       22.85      1.70 o 
   0  -4  10        7.06        7.39      1.00 o 
   1  -4  10       39.06       37.35      1.34 o 
   2  -4  10        0.82       -0.91      1.32 o 
   3  -4  10        3.91        3.85      2.04 o 
  -4  -3  10       12.35       12.41      2.29 o 
  -3  -3  10       13.47       13.62      1.50 o 
  -2  -3  10       34.33       23.69      1.65 o 
  -1  -3  10        0.07        1.15      0.92 o 
   0  -3  10        1.41        2.23      1.32 o 
   1  -3  10       47.32       46.12      1.42 o 
   2  -3  10       39.48       38.10      1.88 o 
   3  -3  10       39.53       45.04      1.98 o 
   4  -3  10        2.02        3.65      2.04 o 
  -4  -2  10        5.16        4.74      2.02 o 
  -3  -2  10        6.31        4.51      1.38 o 
  -2  -2  10        0.00       -1.24      1.24 o 
  -1  -2  10        0.00        1.16      1.08 o 
   0  -2  10        1.15       -0.97      1.50 o 
   1  -2  10       95.34        7.06     48.72 o 
   2  -2  10      137.19      139.38      5.37 o 
   3  -2  10      114.13      122.34      4.48 o 
   4  -2  10       13.92       12.10      1.61 o 
   5  -2  10        3.59        1.88      2.18 o 
  -4  -1  10        9.83       12.98      2.18 o 
  -3  -1  10        5.82        5.71      1.42 o 
  -2  -1  10        7.48        7.52      1.40 o 
  -1  -1  10       58.85       60.81      1.53 o 
   0  -1  10        7.30        6.55      2.01 o 
   1  -1  10       21.26       20.10      1.15 o 
   2  -1  10       77.67       79.63      2.54 o 
   3  -1  10       15.16       19.31      1.65 o 
   4  -1  10      128.41      128.31      4.33 o 
   5  -1  10        3.81       -1.36      2.02 o 
  -4   0  10        1.60        5.81      2.02 o 
  -3   0  10       12.86       11.75      1.59 o 
  -2   0  10        5.72        6.45      1.44 o 
  -1   0  10        2.29        1.28      0.96 o 
   0   0  10       37.49       36.07      2.11 o 
   1   0  10        0.97        1.52      0.87 o 
   2   0  10       22.00       19.81      1.59 o 
   3   0  10        0.57       -0.82      1.34 o 
   4   0  10       84.40       84.62      2.58 o 
   5   0  10       20.08       19.52      1.57 o 
  -4   1  10        0.02        1.15      1.98 o 
  -2   1  10       51.70       49.48      1.98 o 
  -1   1  10        0.65        1.01      0.93 o 
   0   1  10       25.87       26.52      1.11 o 
   1   1  10       98.00       75.00     54.04 o 
   2   1  10       16.87       15.50      1.48 o 
   3   1  10        4.02        1.07      1.38 o 
   4   1  10       17.63       14.35      1.63 o 
   5   1  10       29.77       25.56      1.71 o 
  -4   2  10        0.58        1.34      1.92 o 
  -3   2  10        0.73        1.63      1.40 o 
  -2   2  10       10.99        7.91      1.53 o 
  -1   2  10       49.92       53.25      1.48 o 
   0   2  10        3.20        4.60      1.02 o 
   1   2  10       34.71       37.34      2.56 o 
   2   2  10       21.52       23.25      1.57 o 
   3   2  10        2.13        3.57      1.36 o 
   4   2  10        4.02        6.39      1.40 o 
   5   2  10        2.87        2.64      1.38 o 
   6   2  10        3.03        3.24      2.23 o 
  -3   3  10       25.59       25.41      1.71 o 
  -2   3  10       11.72       13.52      1.48 o 
  -1   3  10        5.15        7.42      2.60 o 
   0   3  10       92.61       97.78      3.39 o 
   1   3  10        0.15       -1.53      1.62 o 
   2   3  10        0.17        2.23      1.28 o 
   3   3  10       29.97       28.37      1.77 o 
   4   3  10       49.16       46.53      1.98 o 
   5   3  10        7.34        7.69      1.50 o 
   6   3  10        9.51        7.05      2.27 o 
  -3   4  10        0.00        3.34      1.94 o 
  -2   4  10        6.31        4.88      1.42 o 
  -1   4  10       16.13       16.42      1.12 o 
   0   4  10       20.59       21.72      1.17 o 
   1   4  10       16.44       16.40      3.22 o 
   2   4  10        0.13       -0.12      1.32 o 
   3   4  10       23.16       21.75      1.65 o 
   4   4  10       59.09       54.91      2.06 o 
   5   4  10        0.53        1.42      1.32 o 
  -3   5  10        2.17        1.24      2.21 o 
  -2   5  10        9.47        7.93      1.42 o 
  -1   5  10        0.01       -0.07      2.17 o 
   0   5  10        1.45        1.55      1.67 o 
   1   5  10        0.85        1.81      0.92 o 
   2   5  10        0.45        1.65      1.34 o 
   3   5  10       30.36       29.13      1.73 o 
   4   5  10       16.42       17.95      1.65 o 
   5   5  10        5.98        2.47      2.16 o 
  -2   6  10        0.37        3.30      1.96 o 
  -1   6  10        1.01        0.35      0.88 o 
   0   6  10        0.35       -0.87      0.87 o 
   1   6  10       78.99       89.02      6.77 o 
   2   6  10       64.83       75.80      2.23 o 
   3   6  10        0.00       -0.25      1.32 o 
   4   6  10       26.00       29.52      1.71 o 
   5   6  10       13.19       17.29      2.31 o 
  -1   7  10        0.83       -0.37      1.36 o 
   0   7  10        2.81        2.84      2.61 o 
   1   7  10        1.33        0.66      0.88 o 
   2   7  10       56.88       58.95      2.06 o 
   3   7  10      120.22      122.95      3.69 o 
   4   7  10        0.29        4.64      1.92 o 
   1   8  10        4.79        4.89      1.41 o 
   2   8  10       12.32       10.14      2.16 o 
   3   8  10       72.30       81.53      3.36 o 
  -2  -5  11        0.46        1.57      1.88 o 
  -1  -5  11        9.16        7.52      1.48 o 
   0  -5  11        0.03        0.10      1.36 o 
   1  -5  11        1.08        0.00      2.04 o 
   2  -5  11       22.38       28.88      2.80 o 
  -3  -4  11        0.92       -0.78      1.96 o 
  -2  -4  11        1.61        3.15      1.77 o 
  -1  -4  11        6.04        6.14      0.99 o 
   0  -4  11       27.48       25.64      1.64 o 
   1  -4  11        0.00       -0.34      0.93 o 
   2  -4  11        5.76        4.29      1.36 o 
   3  -4  11        0.95       -2.21      2.21 o 
  -3  -3  11        0.78        2.18      1.83 o 
  -2  -3  11        5.06        5.44      1.34 o 
  -1  -3  11       54.37       48.22      2.15 o 
   0  -3  11       22.05       17.01      1.32 o 
   1  -3  11        9.51       10.62      1.06 o 
   2  -3  11       10.00        7.91      1.40 o 
   3  -3  11        4.47        5.15      1.44 o 
   4  -3  11        2.12       -2.00      2.04 o 
  -3  -2  11        0.00       -1.32      1.32 o 
  -2  -2  11        2.00       -0.35      1.34 o 
  -1  -2  11        4.45        4.43      0.98 o 
   0  -2  11       24.40       23.37      2.37 o 
   1  -2  11        0.09        0.46      1.37 o 
   2  -2  11        5.96        5.98      1.40 o 
   3  -2  11        9.86       12.30      1.59 o 
   4  -2  11        0.34        0.95      1.88 o 
  -4  -1  11        2.75        1.22      1.94 o 
  -3  -1  11        0.09        0.27      1.34 o 
  -2  -1  11       13.94       11.32      1.44 o 
  -1  -1  11        1.95        1.55      0.93 o 
   0  -1  11       80.85       80.40      3.38 o 
   1  -1  11      903.02      896.20     23.75 o 
   2  -1  11      679.06      692.89     10.15 o 
   3  -1  11       11.85       13.97      1.59 o 
   4  -1  11        5.70        6.33      1.46 o 
   5  -1  11       19.24       15.83      2.51 o 
  -4   0  11        0.45        1.98      1.98 o 
  -3   0  11       36.28       36.03      1.86 o 
  -2   0  11        4.69        5.38      1.32 o 
  -1   0  11        0.05       -1.72      1.72 o 
   0   0  11       45.32       45.27      1.69 o 
   1   0  11      192.86      203.34      4.71 o 
   2   0  11        9.65        5.91      1.44 o 
   3   0  11       11.91       11.23      1.50 o 
   4   0  11        0.15        2.53      1.40 o 
   5   0  11        7.80        3.75      2.08 o 
  -4   1  11        2.89        4.06      2.12 o 
  -3   1  11        2.52        3.24      1.38 o 
  -2   1  11       87.15       89.20      2.76 o 
  -1   1  11        3.89        5.61      1.00 o 
   0   1  11        4.52        3.16      0.97 o 
   1   1  11        9.29        5.67      4.12 o 
   2   1  11        0.08        2.70      1.32 o 
   3   1  11       13.31       11.17      1.55 o 
   4   1  11       41.68       38.35      1.96 o 
   5   1  11        0.01       -1.92      1.92 o 
  -3   2  11        0.66        1.81      1.28 o 
  -2   2  11       39.20       38.72      1.86 o 
  -1   2  11        0.11       -0.31      1.27 o 
   0   2  11        0.14        3.21      0.93 o 
   1   2  11        7.76        7.74      1.09 o 
   2   2  11        2.00        3.28      1.32 o 
   3   2  11        1.15        1.71      1.30 o 
   4   2  11       33.06       28.49      1.75 o 
   5   2  11        2.50        3.24      1.96 o 
  -3   3  11       23.05       17.87      2.45 o 
  -2   3  11      123.98      120.49      4.15 o 
  -1   3  11        9.54        7.58      1.05 o 
   0   3  11       25.35       26.36      1.20 o 
   1   3  11       62.88       65.66      3.58 o 
   3   3  11        0.16        2.02      1.30 o 
   4   3  11        0.61        1.75      1.36 o 
   5   3  11        5.28        1.65      2.04 o 
  -3   4  11        0.29        1.44      1.92 o 
  -2   4  11        2.83       -0.27      1.30 o 
  -1   4  11        0.23       -0.91      0.91 o 
   0   4  11       71.69       70.45      1.85 o 
   1   4  11       26.71       28.04      1.64 o 
   2   4  11       17.25       15.40      1.55 o 
   3   4  11        0.20       -0.29      1.28 o 
   4   4  11        1.52        0.76      1.44 o 
   5   4  11        0.01       -1.30      1.92 o 
  -2   5  11        6.10        9.07      2.08 o 
  -1   5  11        7.31        7.08      0.98 o 
   0   5  11        0.00        0.17      2.29 o 
   1   5  11        2.01        0.64      1.36 o 
   2   5  11        0.02       -0.89      1.30 o 
   3   5  11        5.03        5.40      1.38 o 
   4   5  11        7.49        6.92      1.44 o 
   5   5  11        0.20        0.64      2.10 o 
  -1   6  11        0.00        1.62      1.28 o 
   0   6  11        0.04        0.47      0.89 o 
   1   6  11       23.82       23.37      1.18 o 
   2   6  11       24.52       30.69      1.73 o 
   3   6  11       24.95       29.19      1.71 o 
   4   6  11        1.68        3.52      1.96 o 
   0   7  11       37.85       42.39      1.95 o 
   1   7  11       21.96       22.26      1.66 o 
   2   7  11       28.37       27.56      2.45 o 
   3   7  11       19.06       20.22      2.39 o 
   0  -5  12        3.92        4.68      1.60 o 
  -2  -4  12        1.20       -0.02      1.96 o 
  -1  -4  12        0.79       -1.44      1.44 o 
   0  -4  12        0.16        0.30      1.58 o 
   1  -4  12        9.90       10.84      1.69 o 
   2  -4  12        0.25        1.30      1.88 o 
  -3  -3  12        0.18        1.13      1.98 o 
  -2  -3  12        6.70        4.80      2.00 o 
  -1  -3  12        0.00       -0.06      1.21 o 
   0  -3  12       18.46       16.67      1.09 o 
   1  -3  12        1.35        0.35      1.34 o 
   2  -3  12        0.77        2.21      1.28 o 
   3  -3  12        7.87        9.29      2.23 o 
  -3  -2  12        0.01       -0.91      2.02 o 
  -2  -2  12       32.64       30.49      1.71 o 
  -1  -2  12       46.48       39.18      1.78 o 
   0  -2  12       10.09        8.60      1.03 o 
   1  -2  12        0.14        1.40      0.97 o 
   2  -2  12       42.92       43.09      1.90 o 
   3  -2  12        6.94        8.51      1.48 o 
   4  -2  12        0.05       -0.68      2.12 o 
  -3  -1  12        1.16        1.44      2.04 o 
  -2  -1  12        4.46        2.02      1.28 o 
  -1  -1  12       33.78       29.77      2.91 o 
   0  -1  12       41.63       38.54      2.28 o 
   1  -1  12        4.21        4.69      1.01 o 
   2  -1  12       54.35       59.63      2.06 o 
   3  -1  12        1.23        2.16      1.42 o 
   4  -1  12        0.01        0.70      2.02 o 
  -3   0  12        0.00       -1.88      1.88 o 
  -2   0  12        6.00        7.30      1.34 o 
  -1   0  12        0.01       -0.05      0.89 o 
   0   0  12       42.84       42.52      1.66 o 
   1   0  12      162.26      172.64     17.80 o 
   2   0  12       49.64       51.90      1.98 o 
   3   0  12       52.54       50.93      2.00 o 
   4   0  12        1.27       -0.39      1.38 o 
   5   0  12       14.32       13.95      2.35 o 
  -2   1  12        0.86        0.14      1.26 o 
  -1   1  12        0.24        1.08      0.91 o 
   0   1  12       22.13       21.70      1.14 o 
   1   1  12        0.34       -0.49      0.64 o 
   3   1  12       30.07       25.33      1.81 o 
   4   1  12       10.19        6.99      1.50 o 
   5   1  12        6.79        8.10      2.16 o 
  -3   2  12        1.48        2.47      1.94 o 
  -2   2  12       13.62       14.51      1.53 o 
  -1   2  12       25.05       24.76      1.65 o 
   0   2  12       26.96       27.23      1.78 o 
   1   2  12        0.01       -0.87      0.87 o 
   2   2  12       10.19        4.64      1.38 o 
   3   2  12       33.73       32.39      1.77 o 
   4   2  12       37.48       37.95      1.86 o 
   5   2  12       11.40        8.39      2.23 o 
  -3   3  12        0.07        0.80      2.00 o 
  -2   3  12       52.22       55.03      2.00 o 
  -1   3  12       54.89       54.32      2.31 o 
   0   3  12        6.47        5.52      0.98 o 
   1   3  12       94.05       95.16      1.97 o 
   2   3  12        0.25       -0.29      1.26 o 
   3   3  12       13.58       11.25      1.50 o 
   4   3  12       16.42       12.80      1.53 o 
   5   3  12        1.29       -1.52      1.94 o 
  -2   4  12        5.49        3.69      2.04 o 
  -1   4  12       17.31       14.16      1.34 o 
   0   4  12        7.02        6.94      1.00 o 
   1   4  12        3.48        2.08      1.21 o 
   2   4  12        0.98        1.40      1.28 o 
   3   4  12        0.05        1.38      1.28 o 
   4   4  12        0.12       -1.30      1.30 o 
   5   4  12        2.13        2.16      2.08 o 
  -2   5  12       10.18       11.52      2.23 o 
  -1   5  12        1.63        1.24      2.11 o 
   0   5  12       10.25       10.97      1.31 o 
   1   5  12       13.08       11.81      1.36 o 
   2   5  12        2.99        1.59      1.34 o 
   3   5  12        0.67        0.68      1.28 o 
   4   5  12       12.48        8.57      2.12 o 
  -1   6  12        0.17        1.54      2.28 o 
   0   6  12        0.00        0.90      1.27 o 
   1   6  12        0.03        0.20      0.84 o 
   2   6  12        3.46        3.24      1.30 o 
   3   6  12        1.48        3.17      1.98 o 
   4   6  12       40.46       40.45      2.82 o 
   1   7  12        4.32        3.89      1.42 o 
   2   7  12        0.94       -1.75      2.02 o 
   3   7  12        1.80        3.24      2.04 o 
  -1  -4  13        3.37        1.00      1.41 o 
   0  -4  13        2.16        0.95      1.34 o 
   1  -4  13        9.27        8.57      1.56 o 
  -2  -3  13        1.42       -0.16      1.98 o 
  -1  -3  13        5.00        6.00      2.00 o 
   0  -3  13        7.17        5.87      3.34 o 
   1  -3  13        4.30        4.37      1.38 o 
   2  -3  13        7.65       11.50      2.08 o 
  -1  -2  13        0.18       -0.87      0.87 o 
   0  -2  13        2.33        4.74      1.88 o 
   1  -2  13        8.65        8.56      1.38 o 
   2  -2  13       18.39       20.30      1.59 o 
   3  -2  13        1.82        2.43      2.06 o 
  -2  -1  13        5.43        5.32      2.08 o 
  -1  -1  13        2.01        1.35      1.38 o 
   0  -1  13        0.71        1.68      0.98 o 
   1  -1  13        1.69        1.48      1.32 o 
   2  -1  13       74.05       73.74      2.23 o 
   3  -1  13        7.49        8.92      1.38 o 
   4  -1  13        8.26        6.76      2.23 o 
  -3   0  13        1.77       -0.52      2.06 o 
  -2   0  13        0.74        0.35      1.20 o 
  -1   0  13       22.24       22.63      1.26 o 
   0   0  13       90.20       92.73      9.06 o 
   1   0  13       67.95       67.60      4.89 o 
   2   0  13       16.96       16.43      1.48 o 
   3   0  13        0.15       -0.91      1.36 o 
   4   0  13        4.16        5.34      2.06 o 
  -3   1  13        0.27        5.28      2.27 o 
  -2   1  13        0.00        1.50      1.20 o 
  -1   1  13        2.07        3.31      0.91 o 
   0   1  13       85.78       93.74      4.23 o 
   1   1  13      136.79       90.76     72.62 o 
   2   1  13      345.96      359.24      6.84 o 
   3   1  13       45.58       46.80      1.96 o 
   4   1  13       15.37       14.67      2.21 o 
  -2   2  13        0.27       -1.30      1.81 o 
  -1   2  13        0.11       -0.53      0.88 o 
   0   2  13        2.57        1.07      1.28 o 
   1   2  13       52.80       53.04      3.19 o 
   2   2  13       40.60       38.47      1.83 o 
   3   2  13       22.39       20.94      1.63 o 
   4   2  13        4.70        2.37      1.88 o 
  -2   3  13        9.79       14.80      2.12 o 
  -1   3  13       24.12       24.94      1.20 o 
   0   3  13        0.71        0.97      0.90 o 
   1   3  13       16.44       16.25      1.08 o 
   2   3  13        0.00       -0.47      1.28 o 
   3   3  13        8.10        6.10      1.42 o 
   4   3  13       17.36        9.63      2.14 o 
  -2   4  13       17.62       18.41      2.41 o 
  -1   4  13        1.18        0.35      1.54 o 
   0   4  13        1.08        0.88      1.28 o 
   1   4  13        1.74        2.63      0.94 o 
   3   4  13        1.31        0.64      1.28 o 
   4   4  13        4.87        8.20      2.06 o 
  -1   5  13        0.06        0.38      1.31 o 
   0   5  13        0.00       -0.81      1.29 o 
   1   5  13       29.76       28.67      1.20 o 
   2   5  13        9.52        7.71      1.42 o 
   3   5  13        0.55        1.69      1.85 o 
   4   5  13        5.15        3.44      2.12 o 
   0   6  13        0.55        0.81      2.42 o 
   1   6  13        1.76        1.07      1.30 o 
   2   6  13        5.95        5.42      1.98 o 
   3   6  13        0.13        0.27      1.98 o 
   0  -3  14        6.86        9.54      1.58 o 
   1  -3  14        0.56        1.41      1.40 o 
  -1  -2  14        5.85        3.15      1.42 o 
   0  -2  14        0.05        0.12      1.26 o 
   1  -2  14       13.28       14.78      1.56 o 
   2  -2  14        3.59        4.84      1.94 o 
  -2  -1  14        1.65        1.88      2.06 o 
  -1  -1  14        1.57        3.11      2.01 o 
   0  -1  14        5.73        3.92      0.93 o 
   1  -1  14        3.52        3.13      0.94 o 
   2  -1  14        0.11        0.66      1.22 o 
   3  -1  14        2.89        3.92      2.29 o 
  -2   0  14        0.00        1.77      1.85 o 
  -1   0  14        0.19        1.67      0.87 o 
   0   0  14       70.70       67.93      5.58 o 
   1   0  14       15.50       15.27      5.01 o 
   2   0  14       45.30       47.25      1.88 o 
   3   0  14        1.80       -0.41      1.92 o 
   4   0  14        1.68        1.96      2.02 o 
  -2   1  14        0.38       -1.73      1.73 o 
  -1   1  14       72.93       76.89      4.83 o 
   0   1  14       95.79       98.53      9.51 o 
   1   1  14       20.48       15.37     11.73 o 
   2   1  14       75.16       84.45      3.53 o 
   3   1  14       48.53       49.97      1.92 o 
   4   1  14        0.35        0.60      2.12 o 
  -2   2  14       12.12        9.46      2.31 o 
  -1   2  14        0.00       -0.15      1.28 o 
   0   2  14        5.88        6.58      0.95 o 
   1   2  14       18.38       19.26      2.24 o 
   2   2  14        0.63        2.78      1.34 o 
   3   2  14        4.49        3.40      1.30 o 
   4   2  14        0.58        1.83      2.04 o 
  -1   3  14        0.74        1.47      1.31 o 
   0   3  14        0.96        0.48      0.89 o 
   1   3  14        6.67        5.99      0.97 o 
   2   3  14       21.45       25.10      1.63 o 
   3   3  14       32.89       34.75      2.51 o 
   4   3  14        0.10        1.57      2.02 o 
  -1   4  14       17.61       18.51      3.23 o 
   0   4  14        7.94        7.11      4.93 o 
   1   4  14        0.01       -0.81      0.82 o 
   2   4  14       14.57       13.09      1.46 o 
   3   4  14       13.37       14.59      2.23 o 
   4   4  14        1.94        2.95      2.06 o 
   0   5  14        0.32        1.07      1.35 o 
   1   5  14       13.39       13.84      1.54 o 
   2   5  14       12.18       15.11      2.12 o 
   3   5  14        0.02       -1.98      1.98 o 
   0  -2  15        1.25        4.77      1.42 o 
   1  -2  15        5.02        6.74      1.51 o 
  -1  -1  15        2.17        2.15      2.02 o 
   0  -1  15        1.08        3.26      1.94 o 
   1  -1  15        6.12        5.64      1.42 o 
   2  -1  15        0.30       -0.33      1.79 o 
  -1   0  15       13.94       10.57      1.57 o 
   0   0  15        2.03        2.28      1.30 o 
   1   0  15        6.08        3.74      1.38 o 
   2   0  15        8.78        9.54      2.02 o 
   3   0  15        1.00       -1.24      2.14 o 
  -1   1  15       15.70       14.26      1.64 o 
   0   1  15       10.22       10.85      1.49 o 
   1   1  15        0.69        0.88      1.62 o 
   2   1  15        7.99        9.67      2.02 o 
   3   1  15       21.86       25.27      2.45 o 
  -1   2  15        8.27        4.78      2.06 o 
   0   2  15       20.04       20.61      1.77 o 
   1   2  15       25.33       26.83      2.81 o 
   2   2  15        3.11        1.85      1.83 o 
   3   2  15        1.35        2.53      1.94 o 
   0   3  15       12.15       14.63      1.54 o 
   1   3  15        4.96        4.79      1.39 o 
   2   3  15       32.62       32.59      2.58 o 
   3   3  15       50.57       47.48      2.85 o 
   0   4  15       14.90       15.36      1.65 o 
   1   4  15        7.03        8.15      1.58 o 
   2   4  15       31.76       30.38      2.64 o 
   3   4  15       21.62       20.01      2.43 o 
   1   0  16        0.69        0.85      1.37 o 
   1   1  16        6.05        1.50      2.86 o 
   2   1  16        0.10        0.62      1.98 o 
   1   2  16        1.04       -0.06      1.47 o 
   2   2  16        6.94        6.45      2.21 o 
                                                 
